# Supplementary material for: Multimodal analysis demonstrating the shaping of functional gradients in the marmoset brain
Source: Nat Commun. 2022 Nov 3;13:6584. doi: 10.1038/s41467-022-34371-w (PMC9633775; doi:10.1038/s41467-022-34371-w)
Supplement: Supplementary file 4 — Source Data [file 41467_2022_34371_MOESM4_ESM.xlsx]

## Sheet: Figure 1
Faces			Vertices				ION_FG1	ION_FG2	ION_FG3	ION_FG4		NIH_FG1	NIH_FG2	NIH_FG3	NIH_FG4
1	2	4	3.17429	-10.4434	11.899		0.152924	-0.143629	-0.0654406	0.0179822		0.270312	-0.00610621	-0.0516899	0.0119343
5	4	2	3.14215	-10.4802	11.8708		0.143631	-0.184134	-0.0804045	0.0148529		0.255106	-0.00443253	-0.0463642	0.00111163
1	51	52	3.21635	-10.3571	11.7543		0.139522	-0.226549	-0.103006	0.0093874		0.239186	0.00143974	-0.0410426	-0.0129629
1	52	2	3.18361	-10.42	11.8248		0.156559	-0.270627	-0.143295	-0.00342286		0.225406	0.0174537	-0.0359851	-0.0387303
1	4	62	3.10613	-10.5077	11.7954		0.194741	-0.316369	-0.20127	-0.0235779		0.213766	0.0436093	-0.0311914	-0.0761907
1	62	51	3.04397	-10.5732	11.7963		0.0995356	-0.0945313	-0.0424502	0.0111998		0.177959	-0.0112067	-0.034802	0.00514967
2	52	63	2.98986	-10.6208	11.7992		0.0942676	-0.1249	-0.0544408	0.00901319		0.166732	-0.00977302	-0.031158	-0.00310359
2	63	5	3.21145	-10.3434	11.6801		0.0934494	-0.158194	-0.0733135	0.0049874		0.155525	-0.00490567	-0.0275982	-0.0144439
3	4	9	3.17009	-10.4176	11.7237		0.111137	-0.195561	-0.109007	-0.00535725		0.147042	0.0090066	-0.0244954	-0.0369488
3	9	8	3.11564	-10.4737	11.6792		0.14733	-0.237003	-0.161521	-0.0220207		0.141281	0.0319638	-0.0218494	-0.0706183
3	61	4	3.03149	-10.5681	11.6978		0.063019	-0.0603662	-0.0268055	0.00684213		0.113667	-0.0106621	-0.0226052	0.00196923
62	4	61	2.91853	-10.6699	11.7279		0.0600687	-0.0815681	-0.0355072	0.00538384		0.105902	-0.00958451	-0.0202105	-0.0038524
3	8	72	2.82249	-10.735	11.6997		0.0607947	-0.105814	-0.0499296	0.0025164		0.0985482	-0.00588379	-0.0179342	-0.0123801
3	72	61	3.22849	-10.2775	11.6058		0.0767813	-0.135444	-0.0791635	-0.0054315		0.0941524	0.00512868	-0.0161791	-0.0307302
4	5	9	3.16872	-10.3779	11.6115		0.108028	-0.170456	-0.123209	-0.0184598		0.0927147	0.0234529	-0.014945	-0.0589027
10	9	5	3.08487	-10.4751	11.5726		0.0395215	-0.0378578	-0.0168107	0.00429095		0.0712845	-0.00668657	-0.0141765	0.00123497
5	6	11	3.01136	-10.5654	11.587		0.0376712	-0.0511543	-0.0222678	0.0033764		0.066415	-0.00601079	-0.0126747	-0.00241597
5	11	10	2.95902	-10.6231	11.63		0.0387208	-0.0670152	-0.032074	0.00141975		0.0620882	-0.00350261	-0.0112922	-0.00825764
5	63	64	2.87062	-10.6826	11.599		0.0515197	-0.0886543	-0.0539605	-0.00430371		0.060662	0.00427789	-0.0104014	-0.0220693
5	64	6	3.20117	-10.2931	11.5441		0.0760679	-0.116072	-0.0879275	-0.013794		0.0621364	0.0173307	-0.0100024	-0.0438509
6	7	11	3.15141	-10.3382	11.4784		0.11267	-0.148279	-0.13292	-0.0270363		0.0667599	0.0352614	-0.01011	-0.0735854
12	11	7	3.07604	-10.4415	11.4612		0.16144	-0.184905	-0.188544	-0.0440251		0.0746257	0.0579219	-0.0107298	-0.111266
6	64	7	3.01645	-10.5293	11.4976		0.0214708	-0.020567	-0.00913272	0.00233114		0.0387267	-0.00363261	-0.00770167	0.000670924
65	7	64	2.94959	-10.6083	11.5398		0.0204656	-0.0277905	-0.0120974	0.00183429		0.0360812	-0.00326548	-0.00688579	-0.00131252
7	65	12	2.88856	-10.6455	11.4983		0.0216512	-0.0370858	-0.0182132	0.000607306		0.0340259	-0.00170887	-0.00618129	-0.00499731
73	12	65	3.14466	-10.3093	11.3939		0.0314762	-0.0520079	-0.0337828	-0.00326742		0.034629	0.00342332	-0.0059148	-0.0148863
8	9	15	3.09106	-10.3672	11.3595		0.0499406	-0.0725569	-0.0588062	-0.00978987		0.0378905	0.0121311	-0.0060863	-0.0309795
8	15	14	3.02097	-10.4784	11.4002		0.07721	-0.0981958	-0.0927105	-0.018952		0.0439454	0.0242001	-0.00670386	-0.0532677
8	14	72	2.93566	-10.5785	11.4304		0.113346	-0.128723	-0.135281	-0.0307509		0.0528445	0.0395501	-0.00777051	-0.0817472
80	72	14	2.87099	-10.6384	11.4451		0.251483	-0.235399	-0.105408	0.0305625		0.446067	-0.0238148	-0.0850387	0.0202726
9	10	15	3.06167	-10.3804	11.3089		0.237234	-0.30612	-0.132521	0.0253518		0.420087	-0.0207	-0.0762414	0.00135055
16	15	10	3.02826	-10.423	11.3174		0.228766	-0.379419	-0.170674	0.017254		0.393214	-0.0120131	-0.067424	-0.0214236
10	11	16	2.96047	-10.5085	11.3394		0.24624	-0.449668	-0.230415	0.000139299		0.370098	0.00860707	-0.0589334	-0.0579604
17	16	11	3.14535	-10.4478	12.1284		0.289653	-0.516866	-0.311745	-0.0259924		0.35074	0.0411605	-0.0507695	-0.10826
11	12	18	3.09112	-10.5003	12.1822		0.174362	-0.165455	-0.0737206	0.0198595		0.312348	-0.024161	-0.061071	0.00898654
11	18	17	2.99504	-10.5871	12.2474		0.165493	-0.220159	-0.0956271	0.0159982		0.292292	-0.0215174	-0.0546616	-0.00589254
12	13	19	2.90644	-10.6566	12.3082		0.161917	-0.278897	-0.127662	0.00980143		0.272331	-0.0142057	-0.0483548	-0.0246405
12	19	18	2.79199	-10.7386	12.3197		0.182002	-0.339448	-0.181407	-0.00437058		0.257093	0.00404191	-0.0426795	-0.0573087
12	73	13	2.70272	-10.8048	12.2663		0.225747	-0.401811	-0.256862	-0.0265178		0.246577	0.0332255	-0.0376357	-0.103897
74	13	73	3.23303	-10.3379	12.0411		0.115658	-0.11079	-0.0491959	0.0125573		0.208612	-0.019568	-0.0414872	0.00361412
13	74	81	3.18528	-10.409	12.051		0.110244	-0.149701	-0.0651661	0.00988092		0.194362	-0.0175904	-0.0370922	-0.00707028
13	81	19	3.10575	-10.5046	12.0754		0.109538	-0.192995	-0.0897733	0.00534012		0.180795	-0.0119536	-0.0328648	-0.0213768
14	15	20	3.01873	-10.5858	12.1209		0.129365	-0.241747	-0.134736	-0.00587825		0.172403	0.00286709	-0.0294113	-0.0487812
21	20	15	2.89679	-10.6807	12.1806		0.169726	-0.295958	-0.200054	-0.0237742		0.169186	0.0268716	-0.0267316	-0.0892834
14	20	87	2.78168	-10.7637	12.1932		0.0725335	-0.0694801	-0.0308525	0.00787515		0.130828	-0.0122718	-0.0260181	0.00226654
14	87	80	2.69513	-10.8207	12.1509		0.0691378	-0.0938831	-0.040868	0.00619668		0.121891	-0.0110316	-0.0232618	-0.00443402
15	16	21	2.57527	-10.8838	12.1367		0.0697856	-0.122236	-0.0576973	0.00305832		0.113907	-0.00715272	-0.0206933	-0.0143121
22	21	16	2.43209	-10.9452	12.1336		0.0873095	-0.158422	-0.0924156	-0.00533349		0.111086	0.00374625	-0.0189128	-0.0357262
16	17	23	3.28643	-10.2433	11.8955		0.121709	-0.20244	-0.145023	-0.0189788		0.113428	0.0216653	-0.0179204	-0.0686763
16	23	22	3.24228	-10.329	11.9609		0.173544	-0.252476	-0.213584	-0.0378504		0.121391	0.0458805	-0.0177433	-0.113131
17	18	24	3.19087	-10.416	11.9518		0.243024	-0.30785	-0.297373	-0.0619382		0.135143	0.0761203	-0.0183917	-0.169079
17	24	23	3.12721	-10.4943	11.9548		0.0394052	-0.0377464	-0.0167612	0.00427833		0.0710748	-0.0066669	-0.0141348	0.00123134
18	19	24	3.05179	-10.5665	12.0136		0.0375604	-0.0510038	-0.0222023	0.00336647		0.0662197	-0.00599311	-0.0126374	-0.00240887
25	24	19	2.95572	-10.6468	12.0233		0.0390418	-0.0676525	-0.0327922	0.0013605		0.0624238	-0.00352983	-0.0113275	-0.00871352
19	81	89	2.81188	-10.7509	12.0476		0.0538325	-0.0931221	-0.0584061	-0.00460314		0.0634201	0.00405271	-0.0107593	-0.0247253
19	89	25	2.66923	-10.8394	12.012		0.0819326	-0.127413	-0.0990442	-0.0145245		0.0692086	0.0167545	-0.0109327	-0.0504443
20	21	87	2.5283	-10.9097	11.9951		0.123646	-0.169538	-0.153655	-0.0283887		0.080037	0.0341822	-0.0118626	-0.0858534
88	87	21	2.37362	-10.9725	11.9818		0.179086	-0.219129	-0.221845	-0.0461904		0.0959982	0.0561883	-0.0135546	-0.130946
21	22	27	2.26197	-11.0113	12.0139		0.339592	-0.566021	-0.25208	0.0288554		0.588744	-0.0362859	-0.0999369	-0.0292668
21	27	26	3.29936	-10.198	11.7987		0.355489	-0.667813	-0.334121	0.00727523		0.554056	-0.0113842	-0.0871685	-0.0779378
21	26	88	3.24494	-10.318	11.8343		0.401452	-0.75981	-0.441138	-0.0247939		0.525036	0.0268396	-0.0747837	-0.141875
95	88	26	3.21044	-10.3887	11.8943		0.24927	-0.428748	-0.194151	0.0173896		0.426193	-0.0318755	-0.0746906	-0.0350792
22	23	28	3.10486	-10.5192	11.8795		0.270386	-0.517496	-0.268795	-0.000896601		0.402219	-0.0094648	-0.0656755	-0.0794999
22	28	27	3.03779	-10.5812	11.8934		0.320111	-0.604422	-0.370012	-0.0287159		0.385357	0.025542	-0.0574891	-0.140345
23	24	29	2.90429	-10.6889	11.8819		0.173237	-0.302268	-0.138964	0.0101806		0.293352	-0.024837	-0.0522979	-0.0307532
23	29	28	2.76697	-10.783	11.8908		0.196278	-0.374494	-0.202363	-0.00467797		0.279469	-0.00622946	-0.0465357	-0.0689306
24	25	29	2.62927	-10.8584	11.8516		0.245354	-0.451627	-0.292128	-0.0278275		0.273432	0.0234072	-0.0418518	-0.123585
30	29	25	2.48029	-10.9272	11.8561		0.111385	-0.19145	-0.089337	0.00613265		0.188296	-0.0166863	-0.0332791	-0.02043
25	89	30	2.36341	-10.9708	11.8426		0.133711	-0.24569	-0.139334	-0.00533878		0.183161	-0.0025597	-0.0301903	-0.051201
98	30	89	2.26046	-11.0077	11.9117		0.178631	-0.309906	-0.213921	-0.0236746		0.185938	0.0205082	-0.0282631	-0.0975102
26	27	95	3.30654	-10.151	11.6775		0.247018	-0.381209	-0.310026	-0.0488371		0.197363	0.0513563	-0.0275322	-0.159278
96	95	27	3.25681	-10.2667	11.7081		0.339201	-0.458514	-0.426497	-0.0808124		0.217711	0.0895492	-0.0280104	-0.236476
27	28	32	2.83315	-10.7383	11.792		0.0634986	-0.105863	-0.0508073	0.00309208		0.107241	-0.0104026	-0.0186572	-0.0122492
27	32	31	2.74272	-10.7915	11.7613		0.083764	-0.144611	-0.0885696	-0.00537501		0.108093	-0.000188103	-0.0175066	-0.036082
27	31	105	2.65327	-10.8336	11.7158		0.122794	-0.195924	-0.148038	-0.0192955		0.116346	0.0169885	-0.0174921	-0.0737504
27	105	96	2.54869	-10.8854	11.7344		0.181067	-0.258216	-0.22753	-0.0386514		0.132409	0.040484	-0.0186288	-0.125195
28	29	33	2.42616	-10.9359	11.734		0.25876	-0.330892	-0.326414	-0.0634359		0.156437	0.0700571	-0.0209222	-0.190395
28	33	32	2.27059	-10.9854	11.7313		0.0295826	-0.0455188	-0.0233836	0.00105715		0.0501886	-0.00598359	-0.00843132	-0.00621672
29	30	98	3.30102	-10.1148	11.5716		0.0464751	-0.0713023	-0.0501203	-0.00479703		0.0542833	0.000897871	-0.00848636	-0.0236058
29	98	97	3.27078	-10.1981	11.6086		0.0779416	-0.109792	-0.0946053	-0.014716		0.0646998	0.0128788	-0.0095453	-0.0523846
29	97	33	2.7374	-10.7687	11.6216		0.124183	-0.16031	-0.156127	-0.0286953		0.081622	0.0296789	-0.0116094	-0.0925084
107	33	97	2.5995	-10.8384	11.6147		0.185274	-0.222605	-0.234419	-0.0467333		0.105119	0.0511932	-0.0146792	-0.14396
31	32	105	2.494	-10.892	11.6367		0.239008	-0.274011	-0.300838	-0.06266		0.12573	0.0696334	-0.01688	-0.188606
106	105	32	2.39072	-10.9252	11.606		0.280452	-0.309492	-0.349018	-0.0751045		0.141352	0.0832689	-0.0177954	-0.222415
32	33	106	2.28796	-10.9526	11.5708		0.305553	-0.325837	-0.374386	-0.0829599		0.150192	0.090814	-0.017151	-0.242298
107	106	33	3.28693	-10.1186	11.5234		0.303514	-0.31448	-0.364745	-0.0832744		0.147469	0.0888404	-0.0142155	-0.240017
34	35	42	3.2461	-10.1639	11.4841		0.278673	-0.280521	-0.325937	-0.0772097		0.135023	0.078703	-0.00935852	-0.219306
34	42	41	3.17898	-10.2508	11.4037		0.00980256	-0.0107265	-0.00730617	-2.09214e-05		0.0171668	-0.00336388	-0.00258001	-0.00249161
34	139	35	2.80179	-10.6929	11.4827		0.0229123	-0.0270682	-0.0253787	-0.00389172		0.0222062	0.00104513	-0.00317964	-0.0146588
140	35	139	2.65814	-10.7721	11.4871		0.046751	-0.0545763	-0.0570688	-0.0106476		0.0322664	0.00902728	-0.00459936	-0.0356065
34	41	139	2.49908	-10.8512	11.4971		0.0813602	-0.0930959	-0.102218	-0.0202921		0.0473941	0.0205103	-0.00683068	-0.0653009
151	139	41	2.35748	-10.903	11.472		0.126756	-0.142569	-0.160768	-0.0328265		0.0676066	0.0354672	-0.00987043	-0.103729
35	36	43	2.24229	-10.9353	11.4594		0.165759	-0.184369	-0.210626	-0.0436198		0.084922	0.0483195	-0.0123881	-0.136632
35	43	42	3.19483	-10.1595	11.3307		0.194554	-0.214355	-0.246883	-0.0516427		0.0975666	0.0578279	-0.0140879	-0.160839
35	140	36	3.14463	-10.2676	11.3354		0.210198	-0.229541	-0.265884	-0.0561072		0.104154	0.0630447	-0.0147496	-0.17397
141	36	140	3.10867	-10.2982	11.2944		0.204848	-0.22196	-0.257883	-0.0549115		0.100985	0.0614438	-0.013785	-0.169671
36	37	44	2.9105	-10.5655	11.3568		0.182183	-0.195755	-0.227658	-0.0490427		0.0897819	0.0541634	-0.0114748	-0.151038
36	44	43	2.84715	-10.619	11.374		0.00415858	-0.00148668	-0.00257492	-0.000142124		0.00817622	-0.00254348	-0.00110325	-0.00107392
36	141	37	2.72236	-10.6901	11.3636		0.0130758	-0.0119082	-0.0143448	-0.00265906		0.0118621	0.000253673	-0.0015864	-0.00924112
142	37	141	2.57795	-10.761	11.3483		0.0292226	-0.0302777	-0.0354287	-0.00709027		0.0190456	0.00543394	-0.00265432	-0.023416
37	38	44	2.40697	-10.8307	11.3222		0.052599	-0.0565726	-0.0658036	-0.0134417		0.0297253	0.0129781	-0.00429264	-0.0435726
45	44	38	2.30831	-10.8926	11.3856		0.0832047	-0.0907845	-0.105461	-0.0217157		0.0439004	0.022879	-0.00649598	-0.0697014
37	142	38	3.19574	-10.0541	11.2175		0.109289	-0.119912	-0.139294	-0.0287742		0.0559602	0.0314189	-0.00838493	-0.0919778
143	38	142	3.13335	-10.2045	11.2367		0.128239	-0.141067	-0.163946	-0.03392		0.0646576	0.0377714	-0.00976406	-0.108218
38	39	45	3.05596	-10.3392	11.2514		0.138085	-0.152089	-0.176886	-0.0366287		0.0690393	0.0412939	-0.0104793	-0.116795
46	45	39	2.96311	-10.4435	11.248		0.133568	-0.147222	-0.171362	-0.0355021		0.0665633	0.0402724	-0.0101197	-0.113363
38	143	144	2.88952	-10.5398	11.2881		0.117276	-0.129343	-0.150695	-0.0312357		0.0584732	0.0354989	-0.00887387	-0.100085
38	144	39	2.78363	-10.599	11.2583		0.463408	-0.732336	-0.316439	0.0553237		0.843902	-0.1083	-0.133813	-0.0137142
39	144	152	2.65426	-10.6699	11.2351		0.47546	-0.864045	-0.416916	0.0303654		0.797333	-0.0824224	-0.116457	-0.0740554
39	152	46	2.51864	-10.7252	11.1883		0.519878	-0.979767	-0.545061	-0.00619584		0.757285	-0.0415719	-0.0995289	-0.150524
40	41	50	2.4214	-10.7757	11.194		0.35371	-0.564012	-0.247243	0.0377553		0.649408	-0.0968289	-0.104115	-0.0251107
51	50	41	3.19151	-9.9782	11.1272		0.372948	-0.680098	-0.339319	0.016096		0.614698	-0.0733556	-0.0910136	-0.0817123
40	150	151	3.14603	-10.0757	11.1169		0.424089	-0.790763	-0.462057	-0.0162156		0.588506	-0.035303	-0.0789758	-0.156397
40	151	41	3.06488	-10.218	11.12		0.256965	-0.401729	-0.178448	0.0256518		0.48188	-0.0837261	-0.0764284	-0.0232643
40	50	150	2.97261	-10.352	11.1394		0.279941	-0.497439	-0.25739	0.00757505		0.459022	-0.0641241	-0.0672218	-0.0735971
159	150	50	2.85794	-10.4779	11.1598		0.332975	-0.597091	-0.367926	-0.0199468		0.445742	-0.0311945	-0.0594807	-0.142865
41	42	52	2.71888	-10.5699	11.1347		0.174894	-0.254429	-0.114746	0.0177606		0.342326	-0.0701781	-0.0520202	-0.0133648
41	52	51	2.59489	-10.647	11.1209		0.198597	-0.327602	-0.177792	0.00334472		0.330135	-0.0552413	-0.0461538	-0.0558375
42	43	53	2.53634	-10.6829	11.1162		0.24932	-0.412143	-0.271413	-0.0191141		0.327712	-0.0288223	-0.041947	-0.116968
42	53	52	3.17037	-10.0053	11.0939		0.32818	-0.503827	-0.391216	-0.0496154		0.336212	0.00730398	-0.039365	-0.196355
43	44	54	3.15804	-10.0105	11.0738		0.435597	-0.60107	-0.535552	-0.088159		0.356069	0.0524719	-0.0383945	-0.293848
43	54	53	3.14213	-10.3693	12.5118		0.110878	-0.139689	-0.0653598	0.0116195		0.232732	-0.0585178	-0.0333794	-0.00561338
44	45	55	3.09593	-10.4169	12.5331		0.133161	-0.193258	-0.113622	0.000539319		0.227699	-0.0477163	-0.0299175	-0.0404771
44	55	54	2.99831	-10.5111	12.578		0.178598	-0.262243	-0.189709	-0.0171075		0.231903	-0.0273526	-0.0281511	-0.0925455
45	46	55	2.889	-10.5996	12.6257		0.24782	-0.344153	-0.291075	-0.0413476		0.246096	0.00147017	-0.0280187	-0.161424
56	55	46	2.76765	-10.6813	12.6696		0.341066	-0.438054	-0.416764	-0.0721911		0.270562	0.0383381	-0.0294972	-0.246966
46	47	56	2.64052	-10.7558	12.7055		0.064915	-0.0575578	-0.0302987	0.00722721		0.153075	-0.0487404	-0.0204921	-1.72961e-05
57	56	47	3.2386	-10.2593	12.357		0.0836751	-0.0945024	-0.0649441	-0.00085331		0.15172	-0.0415317	-0.0185035	-0.0275508
46	152	47	3.14764	-10.3769	12.4266		0.120928	-0.147569	-0.122974	-0.013958		0.158365	-0.0267458	-0.0180915	-0.0696853
153	47	152	3.03912	-10.4996	12.4552		0.176976	-0.215499	-0.203155	-0.0321307		0.173482	-0.00500118	-0.0191764	-0.126031
47	48	57	2.93257	-10.5948	12.4993		0.251932	-0.297817	-0.305025	-0.0553875		0.197248	0.0234701	-0.0217281	-0.196441
58	57	48	2.82071	-10.6772	12.5395		0.317926	-0.365416	-0.391968	-0.0759707		0.218091	0.0490336	-0.023528	-0.257539
47	153	48	2.69765	-10.7537	12.5672		0.368766	-0.411828	-0.455845	-0.0921561		0.23344	0.0695483	-0.0240833	-0.304131
154	48	153	2.57122	-10.8168	12.6135		0.399294	-0.433126	-0.490742	-0.102557		0.240937	0.0831796	-0.0229939	-0.332381
48	154	160	2.47976	-10.8732	12.5541		0.39576	-0.418847	-0.480886	-0.103476		0.23429	0.0850353	-0.019193	-0.33206
48	160	58	2.35255	-10.92	12.5875		0.363481	-0.375511	-0.433452	-0.096403		0.21583	0.0765314	-0.0130388	-0.307863
49	50	61	3.35935	-10.048	12.1572		0.0369525	-0.00940601	-0.0098131	0.00454496		0.102772	-0.0407148	-0.0129752	0.00322246
49	61	60	3.30038	-10.1658	12.2169		0.0513086	-0.0340196	-0.0335274	-0.00116974		0.102344	-0.0362049	-0.0116563	-0.0180236
49	158	159	3.18958	-10.364	12.2035		0.0796453	-0.073065	-0.0756486	-0.0105277		0.108482	-0.0259081	-0.0117305	-0.0508057
49	159	50	3.0749	-10.489	12.3151		0.122053	-0.126029	-0.135707	-0.0235858		0.121402	-0.0101467	-0.0130851	-0.0947694
49	60	158	2.97112	-10.5865	12.3742		0.178565	-0.192718	-0.213527	-0.0403656		0.141184	0.0109586	-0.0156777	-0.149782
165	158	60	2.86599	-10.6695	12.4165		0.227457	-0.249059	-0.280577	-0.0549624		0.158082	0.0302701	-0.0179243	-0.197185
50	51	62	2.76049	-10.7376	12.4527		0.263903	-0.289702	-0.330517	-0.0660642		0.169933	0.0462016	-0.0194728	-0.232834
50	62	61	2.61656	-10.8269	12.4161		0.284054	-0.310904	-0.358504	-0.0726561		0.174864	0.0572958	-0.0199857	-0.253715
52	53	64	2.41469	-10.9189	12.4371		0.277654	-0.302682	-0.351619	-0.0720313		0.167885	0.0596661	-0.0185624	-0.251794
52	64	63	2.20077	-10.9867	12.4955		0.249118	-0.270293	-0.315658	-0.0654387		0.151096	0.0544389	-0.0154614	-0.230922
53	54	64	2.0069	-11.055	12.4057		0.0269903	0.00476638	-0.00390314	0.00357273		0.0818231	-0.0344409	-0.0108285	0.00410588
65	64	54	1.9064	-11.0859	12.3626		0.0360619	-0.0118092	-0.0193716	-0.000409962		0.0795717	-0.0317356	-0.00937588	-0.0118955
54	55	65	3.33667	-10.106	12.0802		0.0547496	-0.0387295	-0.0477331	-0.00681636		0.0822557	-0.0248396	-0.00906805	-0.0359067
66	65	55	3.27174	-10.253	12.0597		0.083051	-0.0757431	-0.0887308	-0.0157131		0.0898571	-0.0139665	-0.00974483	-0.0676404
55	56	66	3.2233	-10.3453	12.0895		0.120965	-0.122756	-0.142269	-0.0271251		0.102369	0.000803492	-0.0113462	-0.106989
67	66	56	2.61954	-10.8531	12.2498		0.153639	-0.162893	-0.18875	-0.0370252		0.11297	0.0146384	-0.0128624	-0.140912
56	57	67	2.49943	-10.9048	12.2775		0.177772	-0.192406	-0.22382	-0.0445186		0.120145	0.0264645	-0.0140691	-0.166512
68	67	57	2.3303	-10.9692	12.2885		0.190742	-0.208567	-0.24406	-0.0489191		0.122554	0.035219	-0.0147141	-0.181713
57	58	68	2.14949	-11.0281	12.2631		0.185558	-0.204104	-0.240348	-0.0483977		0.116625	0.0380678	-0.0141252	-0.180976
69	68	58	1.9471	-11.0832	12.2244		0.16525	-0.182651	-0.216637	-0.0438279		0.10384	0.0357043	-0.0124509	-0.166962
58	59	70	1.818	-11.1099	12.2424		0.600214	-0.878365	-0.363749	0.0966592		1.15869	-0.228054	-0.169051	0.0252343
58	70	69	3.33694	-10.1142	11.9233		0.606151	-1.03836	-0.4788	0.0694099		1.09993	-0.204507	-0.146799	-0.046313
58	160	59	3.28869	-10.2382	11.9597		0.644933	-1.17674	-0.623516	0.0298018		1.04749	-0.164074	-0.125005	-0.134206
161	59	160	2.28006	-11.0002	12.1207		0.475238	-0.684691	-0.286939	0.0708986		0.941977	-0.209066	-0.136627	0.00526476
59	161	70	2.12912	-11.044	12.0406		0.489687	-0.827254	-0.39298	0.0466071		0.894529	-0.18763	-0.118694	-0.0639459
167	70	161	1.94726	-11.0854	12.0378		0.537681	-0.960835	-0.532998	0.0109833		0.856025	-0.149309	-0.102096	-0.152052
60	61	72	1.77256	-11.116	12.1168		0.36072	-0.491379	-0.208226	0.0517537		0.746379	-0.188621	-0.105256	0.00108986
60	72	71	1.65495	-11.1282	12.0404		0.380355	-0.610581	-0.299817	0.0308808		0.711062	-0.170817	-0.0914697	-0.0627809
60	71	165	3.34439	-10.076	11.7556		0.43259	-0.73235	-0.427448	-0.000131891		0.686115	-0.136933	-0.0796182	-0.147123
171	165	71	3.37537	-9.9642	11.6991		0.26031	-0.311173	-0.133924	0.0379421		0.575996	-0.167628	-0.0769166	0.00688344
65	66	73	2.15712	-11.0315	11.8618		0.281969	-0.404158	-0.20779	0.020717		0.552008	-0.154299	-0.0668035	-0.0496357
74	73	66	2.02291	-11.0634	11.8909		0.333778	-0.509152	-0.317501	-0.00529743		0.538749	-0.126326	-0.0589723	-0.127049
66	67	74	1.86308	-11.0941	11.9166		0.41703	-0.620332	-0.457156	-0.0401853		0.537937	-0.0862764	-0.0532418	-0.22436
75	74	67	1.70966	-11.1159	11.9325		0.532211	-0.735517	-0.62454	-0.083978		0.550217	-0.0351117	-0.0495441	-0.341196
67	68	76	3.34322	-10.0342	11.629		0.181179	-0.169129	-0.0764496	0.0269427		0.438894	-0.147875	-0.0554942	0.0111941
67	76	75	3.38003	-9.88647	11.6021		0.202025	-0.239063	-0.133563	0.0131398		0.422238	-0.138532	-0.047992	-0.0379104
68	69	77	3.38363	-9.80305	11.5342		0.249343	-0.32637	-0.224057	-0.00796045		0.41588	-0.116269	-0.0429097	-0.10683
68	77	76	2.09737	-11.0306	11.7373		0.323906	-0.427349	-0.344289	-0.0364774		0.421098	-0.0828592	-0.0400324	-0.194541
69	70	78	1.94106	-11.0635	11.7536		0.426004	-0.540614	-0.492895	-0.0724558		0.438372	-0.0389686	-0.0392795	-0.30066
69	78	77	1.78371	-11.0899	11.771		0.123308	-0.0653651	-0.0358086	0.0187557		0.335008	-0.129354	-0.0409503	0.0140136
70	167	78	1.65015	-11.1086	11.8034		0.140559	-0.115475	-0.0772111	0.00813728		0.321728	-0.123494	-0.035004	-0.0276345
174	78	167	3.32553	-10.0515	11.5637		0.179416	-0.184277	-0.147304	-0.00815383		0.317552	-0.106715	-0.0314121	-0.0865414
71	72	80	3.33982	-9.97843	11.5393		0.240309	-0.269613	-0.244087	-0.0302561		0.323444	-0.0801934	-0.029937	-0.161664
71	80	79	3.35691	-9.85575	11.4929		0.323399	-0.370672	-0.366812	-0.0582216		0.339767	-0.044371	-0.0304897	-0.25261
71	79	171	2.17066	-10.9871	11.5906		0.397087	-0.453431	-0.472736	-0.0831896		0.354147	-0.0101994	-0.0307111	-0.331819
178	171	79	2.0184	-11.0214	11.599		0.454351	-0.510329	-0.552361	-0.103191		0.363834	0.0198875	-0.0300772	-0.393166
74	75	81	1.85827	-11.0519	11.6107		0.489139	-0.537079	-0.598611	-0.116628		0.365984	0.0433532	-0.0280348	-0.432335
82	81	75	1.67464	-11.075	11.6152		0.485306	-0.522244	-0.59262	-0.119235		0.35301	0.0534334	-0.0231093	-0.437817
75	76	82	3.30492	-10.0673	11.5183		0.448496	-0.473314	-0.542118	-0.112714		0.327452	0.0511885	-0.0155296	-0.41486
83	82	76	3.308	-9.95974	11.4354		0.086165	-0.00319695	-0.0121895	0.0133781		0.262558	-0.111828	-0.0322092	0.0151145
76	77	83	3.33549	-9.79332	11.3901		0.0985741	-0.0383018	-0.0407539	0.00537469		0.249829	-0.108559	-0.0269756	-0.0196211
84	83	77	2.10218	-10.9648	11.4495		0.127685	-0.0903959	-0.0924256	-0.0067872		0.244945	-0.0963862	-0.023966	-0.0682871
77	78	84	1.93913	-11.0009	11.4574		0.173669	-0.158325	-0.166186	-0.0232669		0.248428	-0.0760897	-0.0228685	-0.129919
85	84	78	1.78872	-11.0315	11.4734		0.236588	-0.241655	-0.261653	-0.0441241		0.260475	-0.0479625	-0.0235663	-0.204156
78	174	181	1.69245	-11.0452	11.4736		0.291726	-0.312108	-0.345298	-0.0625476		0.270669	-0.0203304	-0.0244174	-0.268663
78	181	85	3.25233	-9.99508	11.3162		0.333591	-0.363399	-0.409671	-0.0770236		0.276698	0.00495632	-0.025057	-0.318477
79	80	87	3.29556	-9.84323	11.3126		0.357565	-0.391327	-0.448851	-0.0863584		0.276224	0.0257621	-0.0249953	-0.35016
79	87	86	2.33849	-10.8125	11.2104		0.351329	-0.384691	-0.447053	-0.0873681		0.263021	0.0363918	-0.0229267	-0.354545
79	86	185	2.22013	-10.8811	11.2952		0.319451	-0.349483	-0.4104	-0.0814658		0.239309	0.0375572	-0.0189744	-0.33589
79	185	178	2.01948	-10.9334	11.3029		0.06975	0.0173755	-0.00559249	0.0108101		0.221543	-0.0952966	-0.0292708	0.0144969
81	82	90	1.84587	-10.9738	11.3164		0.0760696	-0.00754343	-0.0241916	0.00485208		0.206541	-0.0937262	-0.0239069	-0.0138703
81	90	89	1.71903	-11.0134	11.3733		0.09415	-0.0447262	-0.0594228	-0.00386056		0.19806	-0.0852821	-0.0205714	-0.052067
82	83	91	3.23488	-9.89768	11.1869		0.123985	-0.0934859	-0.110585	-0.0155097		0.196051	-0.0705481	-0.018827	-0.0993078
82	91	90	3.26761	-9.86419	11.2511		0.165571	-0.153565	-0.177416	-0.0301635		0.200495	-0.0497432	-0.0185095	-0.155298
83	84	91	2.4539	-10.733	11.1363		0.202073	-0.205042	-0.236798	-0.0431477		0.204148	-0.0285833	-0.0186582	-0.204138
92	91	84	2.38149	-10.7528	11.1207		0.229751	-0.243491	-0.283595	-0.0534235		0.2054	-0.00833844	-0.0190594	-0.242294
84	85	92	2.25599	-10.7975	11.1267		0.245398	-0.265825	-0.313534	-0.0601714		0.202492	0.00933561	-0.019324	-0.26738
93	92	85	2.07719	-10.8414	11.1173		0.240469	-0.26381	-0.31522	-0.0612062		0.190729	0.0200236	-0.0184142	-0.273032
85	181	93	1.92797	-10.91	11.1915		0.217963	-0.241557	-0.292688	-0.0575091		0.171625	0.0239568	-0.016337	-0.262137
188	93	181	3.20508	-9.87202	11.091		0.742584	-0.990863	-0.388263	0.152085		1.52022	-0.393487	-0.203448	0.0882939
86	87	185	3.09402	-10.1104	11.0507		0.740785	-1.17548	-0.512819	0.123735		1.44977	-0.375591	-0.176288	0.00652617
186	185	87	3.04477	-10.1673	11.0247		0.770661	-1.33415	-0.668505	0.0825691		1.38422	-0.338473	-0.149607	-0.0913465
87	88	94	2.98458	-10.2545	11.0333		0.607586	-0.779459	-0.308227	0.116312		1.29304	-0.367409	-0.170296	0.0569588
95	94	88	2.89027	-10.3581	11.0348		0.614721	-0.945755	-0.423576	0.0902653		1.2315	-0.351173	-0.147038	-0.0247209
87	94	192	2.773	-10.4552	11.0263		0.655397	-1.10005	-0.575422	0.0526259		1.17817	-0.315324	-0.125416	-0.125321
87	192	186	2.63919	-10.5451	11.0143		0.479801	-0.562682	-0.224462	0.0881717		1.07874	-0.338865	-0.137312	0.0431287
89	90	99	2.48777	-10.6596	11.0491		0.492917	-0.703784	-0.324695	0.065078		1.02789	-0.325756	-0.117989	-0.0350848
89	99	98	2.32462	-10.7122	11.0156		0.539548	-0.845877	-0.464428	0.0316335		0.987061	-0.293334	-0.101137	-0.134309
90	91	100	2.18896	-10.7573	11.0092		0.364636	-0.356276	-0.144404	0.0664928		0.8842	-0.30864	-0.107043	0.0408693
90	100	99	2.09472	-10.7763	10.9933		0.38066	-0.468694	-0.225868	0.0467507		0.843821	-0.299473	-0.091309	-0.0314891
91	92	101	3.17278	-9.94948	11.0644		0.428403	-0.592948	-0.347376	0.0179683		0.814022	-0.271921	-0.07858	-0.125899
91	101	100	3.13102	-10.0017	11.0256		0.509237	-0.721439	-0.501417	-0.0200717		0.797209	-0.229486	-0.0684507	-0.240497
92	93	102	3.06723	-10.0767	10.9764		0.623675	-0.851317	-0.685176	-0.0674507		0.794282	-0.173479	-0.0607691	-0.374584
92	102	101	3.0001	-10.1587	10.9519		0.272723	-0.191191	-0.0826713	0.0489752		0.72293	-0.278276	-0.0844951	0.0385165
93	188	195	2.91912	-10.2481	10.9379		0.288347	-0.278091	-0.146147	0.0324883		0.688878	-0.272585	-0.0712574	-0.0275424
93	195	102	2.81933	-10.3373	10.9229		0.332363	-0.383186	-0.247561	0.00843948		0.665206	-0.249939	-0.0613021	-0.115006
94	95	104	2.70041	-10.4187	10.9019		0.405652	-0.501307	-0.381994	-0.0234316		0.653888	-0.212974	-0.0541835	-0.22193
94	104	103	2.54694	-10.4926	10.8657		0.508546	-0.63052	-0.547599	-0.0632227		0.655663	-0.16268	-0.0497344	-0.347586
94	103	192	2.37526	-10.6005	10.8856		0.204014	-0.067646	-0.0392647	0.0356209		0.594807	-0.247759	-0.0695928	0.0360619
199	192	103	2.24884	-10.677	10.9134		0.215997	-0.132262	-0.0856064	0.0222807		0.562994	-0.245065	-0.0577699	-0.0232593
95	96	104	3.10485	-10.3374	12.731		0.25156	-0.216978	-0.165185	0.00301671		0.540634	-0.227338	-0.0492582	-0.101674
105	104	96	3.01813	-10.4279	12.7616		0.311281	-0.318442	-0.27501	-0.022451		0.529387	-0.196529	-0.0435855	-0.197177
97	98	107	2.92439	-10.4928	12.837		0.395378	-0.435395	-0.41396	-0.0542277		0.529875	-0.153367	-0.0405751	-0.309018
108	107	98	2.79228	-10.5787	12.9115		0.471036	-0.531046	-0.535755	-0.0829901		0.530511	-0.109437	-0.0379659	-0.406984
98	99	108	2.64234	-10.6664	12.9767		0.530962	-0.59722	-0.630109	-0.106666		0.52872	-0.0673128	-0.0352555	-0.484361
109	108	99	2.47964	-10.7455	13.0424		0.568508	-0.629692	-0.68908	-0.123536		0.521303	-0.0303629	-0.031718	-0.536695
99	100	109	2.34559	-10.7973	13.1105		0.157234	0.0082185	-0.0142312	0.0264909		0.496266	-0.21671	-0.0602363	0.0332718
110	109	100	2.22278	-10.8526	13.1042		0.164141	-0.0391511	-0.0463562	0.0158553		0.464241	-0.216143	-0.0490692	-0.0190454
100	101	110	3.31502	-10.0734	12.5746		0.18965	-0.105049	-0.105827	0.000865966		0.440925	-0.202739	-0.0411924	-0.0870855
111	110	101	3.27474	-10.1408	12.5756		0.234042	-0.187402	-0.190842	-0.0187876		0.427292	-0.177947	-0.0360004	-0.168986
101	102	195	3.17183	-10.3028	12.5747		0.297421	-0.28543	-0.300726	-0.043222		0.423704	-0.142307	-0.0332664	-0.264049
101	195	194	3.05973	-10.4208	12.6476		0.354116	-0.368418	-0.399011	-0.0652141		0.4204	-0.104817	-0.0315209	-0.347383
101	194	111	2.95787	-10.5118	12.7026		0.398421	-0.42954	-0.477595	-0.0831586		0.415209	-0.0674757	-0.0304373	-0.413454
202	111	194	2.84189	-10.5953	12.7608		0.425158	-0.464522	-0.529696	-0.0957519		0.405393	-0.0332403	-0.0293454	-0.458675
103	104	113	2.70605	-10.6793	12.8126		0.132382	0.0364029	-0.00757082	0.021585		0.427308	-0.185128	-0.0564258	0.030146
103	113	112	2.54267	-10.7701	12.8446		0.13278	0.00124087	-0.028396	0.0132121		0.392617	-0.185819	-0.0451552	-0.0149007
103	112	199	2.33429	-10.8468	12.9357		0.146636	-0.0473985	-0.0694879	0.00198724		0.36608	-0.176142	-0.0371047	-0.0712418
206	199	112	2.08146	-10.9305	12.9914		0.173936	-0.108187	-0.129491	-0.0124414		0.347604	-0.157228	-0.0314282	-0.137358
104	105	114	1.89564	-11.0069	12.9044		0.214675	-0.180625	-0.207896	-0.0302057		0.337152	-0.129501	-0.0278084	-0.212681
104	114	113	1.8022	-11.0407	12.8619		0.251494	-0.242945	-0.27947	-0.0463162		0.328007	-0.0992225	-0.0255378	-0.279084
105	106	115	3.3839	-9.97007	12.4311		0.280534	-0.290308	-0.338605	-0.0596642		0.318676	-0.0677853	-0.0244592	-0.33254
105	115	114	3.33135	-10.062	12.4864		0.29813	-0.319538	-0.380282	-0.0693399		0.306971	-0.0375929	-0.0240118	-0.370538
106	107	116	3.25889	-10.2017	12.4697		0.113506	0.0452543	-0.00671189	0.0180487		0.365105	-0.153111	-0.0528638	0.0267487
106	116	115	3.2074	-10.2887	12.4579		0.108232	0.019434	-0.0186185	0.0115626		0.328138	-0.154508	-0.0414805	-0.011066
107	108	116	2.54899	-10.805	12.7199		0.112153	-0.0144108	-0.0443417	0.00354287		0.299481	-0.147937	-0.0333732	-0.0558457
117	116	108	2.43722	-10.8577	12.7136		0.124837	-0.055592	-0.082679	-0.00643123		0.2775	-0.134274	-0.0273351	-0.106606
108	109	117	2.2229	-10.9378	12.7354		0.146122	-0.103852	-0.133179	-0.0185175		0.261583	-0.113847	-0.0229137	-0.162978
118	117	109	2.03073	-10.9962	12.7688		0.166002	-0.145853	-0.180584	-0.0296733		0.247911	-0.0905336	-0.0200056	-0.213111
109	110	118	1.85533	-11.0485	12.7355		0.182254	-0.178633	-0.221502	-0.0392226		0.235638	-0.065197	-0.0185878	-0.254371
119	118	110	1.68689	-11.0837	12.6952		0.192532	-0.200261	-0.252616	-0.0465893		0.223107	-0.0396817	-0.0182195	-0.285228
110	111	201	1.519	-11.0994	12.7161		0.190581	-0.205589	-0.265081	-0.0502373		0.20591	-0.0189074	-0.0177249	-0.301601
202	201	111	3.40494	-9.92955	12.3917		0.177401	-0.197047	-0.260482	-0.0507429		0.184655	-0.00385322	-0.0167883	-0.304961
110	201	213	3.38488	-9.97635	12.2901		0.0933068	0.047745	-0.00590133	0.0145754		0.299211	-0.120701	-0.0471264	0.0231091
110	213	119	3.30632	-10.136	12.3645		0.0842354	0.029395	-0.0110255	0.00963055		0.26166	-0.1224	-0.035964	-0.00765143
112	113	120	2.11593	-10.9927	12.6488		0.0814601	0.00746613	-0.024977	0.00423426		0.233523	-0.118303	-0.0283404	-0.0416768
121	120	113	2.00695	-11.032	12.592		0.0839432	-0.0180836	-0.0466191	-0.00213868		0.211113	-0.109038	-0.0225619	-0.0787031
112	120	217	1.82758	-11.0846	12.4937		0.0912958	-0.0472699	-0.0755257	-0.00968517		0.193046	-0.0948414	-0.0179934	-0.118631
112	217	206	1.60493	-11.1125	12.5265		0.0989369	-0.0731272	-0.103932	-0.0168305		0.177635	-0.0777812	-0.0149193	-0.154507
113	114	207	1.38716	-11.1234	12.5917		0.105849	-0.0941075	-0.130113	-0.0232247		0.164502	-0.0583175	-0.0134027	-0.184783
208	207	114	1.21949	-11.1349	12.5506		0.110703	-0.109219	-0.152087	-0.0285478		0.152463	-0.0377955	-0.0131138	-0.208669
113	207	218	3.40134	-9.93689	12.0394		0.109959	-0.115817	-0.16457	-0.0319462		0.138359	-0.0198026	-0.0131724	-0.224054
113	218	121	3.44118	-9.81	11.9519		0.103641	-0.115008	-0.167832	-0.0336853		0.122312	-0.00546579	-0.0132422	-0.231472
114	115	209	1.84191	-11.1016	12.3255		0.0729897	0.0446878	-0.00513627	0.0113157		0.233458	-0.0897333	-0.0397704	0.0193712
114	209	208	1.70859	-11.12	12.3025		0.0619956	0.0319009	-0.00567138	0.00756261		0.197085	-0.0913833	-0.029188	-0.0047927
115	116	210	1.49875	-11.1346	12.3576		0.0556238	0.0188391	-0.0115155	0.00416398		0.171718	-0.0890963	-0.0224937	-0.0293122
115	210	209	1.30033	-11.1432	12.3911		0.0521629	0.00473482	-0.0215402	0.000480144		0.151477	-0.0832753	-0.0174806	-0.0547157
116	117	211	3.38953	-9.97481	11.9107		0.0509714	-0.0106998	-0.0353224	-0.00372879		0.134156	-0.0740716	-0.0133213	-0.0812014
116	211	210	3.42098	-9.86017	11.8695		0.0509798	-0.0247933	-0.0501027	-0.00787422		0.119432	-0.0623247	-0.0104851	-0.105286
117	118	212	3.44558	-9.72436	11.779		0.0519505	-0.0369518	-0.0652678	-0.0118253		0.107233	-0.0482213	-0.00907661	-0.126196
117	212	211	3.46015	-9.59928	11.721		0.0532646	-0.0468126	-0.079793	-0.015439		0.0967611	-0.0326839	-0.0088629	-0.143635
118	119	213	1.6961	-11.1284	12.1938		0.0532717	-0.0534082	-0.0909455	-0.0183332		0.0858941	-0.0181727	-0.00922315	-0.156817
118	213	212	1.60656	-11.1335	12.1619		0.0514514	-0.0569901	-0.0982313	-0.0205718		0.0744708	-0.00577583	-0.00984554	-0.165696
120	121	217	1.38224	-11.1438	12.1711		0.0544898	0.0373875	-0.00441209	0.0085116		0.174003	-0.0631561	-0.0316906	0.015766
218	217	121	1.2163	-11.1456	12.114		0.0434479	0.0281998	-0.002643	0.00559425		0.140679	-0.064492	-0.0220873	-0.00270765
122	123	129	3.38244	-9.97459	11.8102		0.0363568	0.0206825	-0.0041528	0.00349679		0.119705	-0.0632992	-0.0166159	-0.019679
130	129	123	3.40915	-9.83768	11.7033		0.0309542	0.013499	-0.00781019	0.00149569		0.103468	-0.0598022	-0.0126892	-0.0363567
122	237	123	3.43412	-9.67225	11.6555		0.0263919	0.00614817	-0.013191	-0.000680363		0.0891109	-0.0540852	-0.00933725	-0.053194
238	123	237	3.44894	-9.49156	11.6069		0.0232248	-0.000893672	-0.0200399	-0.00294307		0.0769286	-0.0463478	-0.00703462	-0.0686852
122	129	237	3.42948	-9.35834	11.5057		0.021576	-0.00752059	-0.0283004	-0.0052728		0.0669863	-0.0366345	-0.00588683	-0.0824958
250	237	129	3.41259	-9.29335	11.4536		0.0212164	-0.0136869	-0.0375024	-0.00762184		0.058771	-0.0255505	-0.00573715	-0.0945823
123	124	130	1.53227	-11.1285	11.951		0.0215349	-0.019271	-0.0463926	-0.00986296		0.0509152	-0.0147105	-0.00616763	-0.104829
131	130	124	1.31041	-11.136	11.9668		0.0218641	-0.0241302	-0.0542359	-0.0119664		0.0431648	-0.00501985	-0.00692447	-0.112955
123	238	124	1.13158	-11.1354	11.9871		0.0378534	0.0260663	-0.0037271	0.00616085		0.120975	-0.0409828	-0.0229628	0.012302
239	124	238	3.40127	-9.83278	11.6304		0.0285731	0.0185788	-0.00186419	0.00373532		0.092513	-0.0417536	-0.0147263	-0.00138162
124	125	131	3.40313	-9.76442	11.5881		0.0235269	0.0133839	-0.00268732	0.00226281		0.0774627	-0.0409616	-0.0107523	-0.0127345
132	131	125	3.41512	-9.60409	11.5375		0.0200308	0.00873538	-0.00505406	0.000967877		0.0669552	-0.0386987	-0.00821134	-0.0235268
124	239	125	3.41699	-9.45715	11.4867		0.0170785	0.00397855	-0.00853601	-0.00044027		0.0576647	-0.0349991	-0.00604224	-0.0344224
240	125	239	3.4054	-9.34674	11.4374		0.015029	-0.000578305	-0.0129681	-0.00190449		0.0497813	-0.0299922	-0.00455218	-0.0444469
125	126	132	1.548	-11.1074	11.7516		0.013962	-0.00486666	-0.0183135	-0.00341209		0.0433475	-0.0237066	-0.00380943	-0.053384
133	132	126	1.39782	-11.1152	11.7824		0.0137294	-0.00885697	-0.0242682	-0.00493218		0.0380314	-0.016534	-0.00371257	-0.0612052
125	240	126	1.20291	-11.1178	11.7976		0.0139355	-0.0124705	-0.0300211	-0.00638243		0.0329478	-0.00951934	-0.00399115	-0.0678358
241	126	240	1.06956	-11.1067	11.7422		0.0141485	-0.0156149	-0.0350966	-0.00774359		0.0279324	-0.0032484	-0.0044809	-0.0730944
126	127	133	3.37571	-9.69828	11.4591		0.0243573	0.0168628	-0.0030346	0.00420262		0.0779369	-0.0235925	-0.0156867	0.00921306
134	133	127	3.38876	-9.52762	11.4331		0.0168388	0.0109829	-0.00122659	0.00225848		0.0545168	-0.0239373	-0.00888233	-0.000409082
126	241	127	3.38921	-9.40653	11.4068		0.0134762	0.00766632	-0.0015393	0.00129614		0.0443708	-0.0234629	-0.00615895	-0.00729436
242	127	241	3.37845	-9.31163	11.3792		0.0114737	0.00500365	-0.00289498	0.000554402		0.0383521	-0.0221667	-0.00470347	-0.0134762
127	242	251	1.48569	-11.0837	11.6085		0.00978262	0.00227892	-0.00488945	-0.000252188		0.0330304	-0.0200476	-0.00346101	-0.0197172
127	251	134	1.30904	-11.0889	11.6212		0.0140017	0.00977696	-0.0023346	0.00263688		0.0448885	-0.0109851	-0.00986224	0.00649912
128	129	139	1.14623	-11.0886	11.6275		0.0082449	0.00541209	-0.000730178	0.00116373		0.0266902	-0.0110431	-0.00455552	0.000209963
128	139	138	1.02383	-11.0866	11.6489		0.00620489	0.00352982	-0.000708744	0.000596785		0.0204297	-0.0108031	-0.00283577	-0.00335855
128	249	250	3.34179	-9.66593	11.3508		0.00528285	0.00230384	-0.00133294	0.000255264		0.0176585	-0.0102062	-0.00216563	-0.00620488
128	250	129	3.35395	-9.55226	11.3564		0.00450423	0.00104929	-0.00225126	-0.000116115		0.0152083	-0.00923054	-0.00159356	-0.00907844
128	138	260	3.36278	-9.43451	11.3576		0.875308	-1.04271	-0.378209	0.22001		1.9021	-0.600375	-0.232491	0.176929
128	260	249	3.36385	-9.35162	11.3543		0.865484	-1.24408	-0.504736	0.191961		1.82213	-0.591476	-0.201024	0.0869946
129	130	140	1.58665	-11.0395	11.4369		0.884872	-1.4181	-0.663656	0.150816		1.74412	-0.560275	-0.170049	-0.0187176
129	140	139	1.39817	-11.0471	11.4476		0.737918	-0.825124	-0.300843	0.172958		1.68037	-0.569444	-0.201169	0.131838
130	131	141	1.22312	-11.0523	11.4676		0.736002	-1.00856	-0.418411	0.146309		1.60472	-0.561695	-0.172609	0.0389924
130	141	140	1.04858	-11.0504	11.4937		0.766001	-1.17856	-0.574152	0.108191		1.53499	-0.530985	-0.146004	-0.0721296
131	132	142	3.31428	-9.71707	11.2983		0.604575	-0.598162	-0.219305	0.134261		1.46238	-0.533114	-0.169587	0.10453
131	142	141	3.30934	-9.56017	11.2566		0.608197	-0.756289	-0.321891	0.109836		1.39376	-0.527811	-0.144137	0.0123516
132	133	143	3.32534	-9.4183	11.29		0.64433	-0.914074	-0.466033	0.0753828		1.33324	-0.499424	-0.12173	-0.100226
132	143	142	3.33754	-9.34118	11.3132		0.481732	-0.378668	-0.141134	0.103036		1.25648	-0.492402	-0.140505	0.0897283
133	134	144	1.74789	-10.9771	11.2762		0.488192	-0.507567	-0.224945	0.08139		1.19542	-0.490235	-0.11797	0.000867886
133	144	143	1.64912	-10.9826	11.2708		0.525823	-0.647184	-0.351193	0.0510781		1.14324	-0.465439	-0.0992168	-0.10972
134	135	144	1.4859	-10.9931	11.2779		0.595929	-0.788132	-0.510839	0.011698		1.10312	-0.422531	-0.0835343	-0.239036
145	144	135	1.29724	-10.9968	11.2798		0.698999	-0.926891	-0.700493	-0.036901		1.07623	-0.363201	-0.0706565	-0.385955
134	251	252	1.13828	-11.0127	11.3424		0.38207	-0.199745	-0.081147	0.0775395		1.07911	-0.449311	-0.119345	0.077057
134	252	135	3.23604	-9.7967	11.1253		0.388021	-0.30228	-0.146771	0.0587109		1.02182	-0.449773	-0.0987454	-0.00765369
135	136	145	3.2712	-9.71271	11.1913		0.422202	-0.422207	-0.253011	0.032694		0.973593	-0.42873	-0.0823741	-0.113805
146	145	136	3.2808	-9.56439	11.1799		0.485544	-0.552723	-0.393581	-0.000962788		0.937242	-0.389838	-0.0694757	-0.238239
135	252	136	1.91983	-10.8605	11.0795		0.578397	-0.69128	-0.566122	-0.0424288		0.913824	-0.334468	-0.0597669	-0.379773
253	136	252	1.77302	-10.9176	11.1506		0.305505	-0.0617492	-0.0393389	0.0577788		0.930052	-0.403821	-0.105983	0.0665088
136	253	146	1.57704	-10.925	11.1197		0.307673	-0.140852	-0.0874381	0.0417937		0.872827	-0.406395	-0.0863546	-0.0132018
261	146	253	1.40433	-10.9372	11.1218		0.333577	-0.23966	-0.171683	0.020209		0.824282	-0.389248	-0.0711201	-0.112463
137	138	149	1.27509	-10.9423	11.1257		0.383952	-0.353366	-0.287909	-0.00744443		0.786966	-0.355298	-0.0594958	-0.228004
150	149	138	3.21331	-9.77984	11.0649		0.459074	-0.480165	-0.434552	-0.0413427		0.761833	-0.305642	-0.051188	-0.358597
137	259	138	3.23763	-9.71219	11.0976		0.528607	-0.583913	-0.565895	-0.0726555		0.740248	-0.251488	-0.0443436	-0.473895
260	138	259	2.12676	-10.7094	10.9006		0.58581	-0.656576	-0.671778	-0.0994205		0.720291	-0.195327	-0.0385509	-0.567154
137	149	267	1.98359	-10.778	10.954		0.623933	-0.694583	-0.743906	-0.119935		0.698638	-0.141445	-0.0329053	-0.63427
137	267	259	1.83312	-10.8318	10.9946		0.249738	0.0254911	-0.01552	0.0439084		0.80337	-0.355374	-0.0969627	0.0578727
138	139	150	1.67449	-10.8419	10.9709		0.246846	-0.0350038	-0.048897	0.0305049		0.744716	-0.35921	-0.0777966	-0.0154652
151	150	139	1.47018	-10.8479	10.9375		0.263041	-0.113913	-0.112633	0.0130301		0.694932	-0.345647	-0.0631773	-0.105225
144	145	153	1.31842	-10.8882	11.0019		0.29874	-0.207971	-0.203917	-0.00902658		0.655578	-0.317003	-0.0521111	-0.208358
144	153	152	3.16259	-9.817	10.9827		0.3541	-0.315952	-0.321696	-0.0358569		0.627237	-0.274147	-0.0442254	-0.323721
145	146	154	3.09155	-9.9553	10.9273		0.405517	-0.407552	-0.429887	-0.060584		0.602599	-0.225925	-0.038525	-0.425803
145	154	153	3.02301	-10.0493	10.8883		0.447747	-0.476039	-0.520473	-0.08168		0.580037	-0.174304	-0.0347888	-0.508935
146	147	155	2.94752	-10.1379	10.86		0.475426	-0.517615	-0.586228	-0.0978428		0.55655	-0.123159	-0.0321495	-0.569781
146	155	154	2.86005	-10.2204	10.8349		0.21477	0.0619756	-0.00969041	0.0359282		0.699064	-0.303973	-0.0922848	0.0511489
146	261	262	2.7606	-10.2982	10.8126		0.205539	0.0152641	-0.0311475	0.0248443		0.637485	-0.308219	-0.0730714	-0.0144438
146	262	147	2.6518	-10.358	10.7806		0.210592	-0.0449667	-0.07586	0.0111572		0.585542	-0.297929	-0.0585457	-0.0920902
147	148	156	2.55105	-10.3831	10.7275		0.229906	-0.11654	-0.141607	-0.00570923		0.543077	-0.274952	-0.0473215	-0.179302
147	156	155	2.41102	-10.4536	10.7156		0.263474	-0.19864	-0.227555	-0.0259713		0.510034	-0.239984	-0.038879	-0.275146
147	262	263	2.21965	-10.5813	10.7674		0.295559	-0.269609	-0.308642	-0.0448407		0.481503	-0.199278	-0.0330211	-0.360482
147	263	148	2.01849	-10.6572	10.78		0.322666	-0.324636	-0.379297	-0.0612536		0.456394	-0.154227	-0.0297041	-0.431055
148	263	269	1.81042	-10.7369	10.828		0.340906	-0.36085	-0.434013	-0.0742838		0.432136	-0.108099	-0.0281693	-0.484513
148	269	156	1.57767	-10.7638	10.8061		0.184696	0.0755383	-0.00937423	0.0299075		0.597563	-0.251248	-0.0865136	0.0448754
149	150	158	1.47716	-10.7946	10.8339		0.170147	0.0397502	-0.0213112	0.0208557		0.534163	-0.255399	-0.0674163	-0.0121698
159	158	150	3.10074	-9.84042	10.8697		0.166019	-0.0040662	-0.0499366	0.0105286		0.482149	-0.247961	-0.0533349	-0.0767699
149	158	267	3.04461	-9.93079	10.8313		0.171606	-0.0547836	-0.0932803	-0.00176328		0.438846	-0.230365	-0.042292	-0.147312
273	267	158	2.97283	-10.0231	10.7948		0.186642	-0.111979	-0.150603	-0.0162783		0.403251	-0.203151	-0.0335463	-0.223191
154	155	160	2.89457	-10.1073	10.7642		0.202331	-0.162179	-0.206639	-0.0300563		0.372753	-0.170278	-0.0275036	-0.291302
161	160	155	2.80367	-10.1747	10.7253		0.216718	-0.20239	-0.257996	-0.0424394		0.346771	-0.132626	-0.0242542	-0.348733
155	156	161	2.71545	-10.2551	10.7197		0.227227	-0.230844	-0.300862	-0.0528215		0.323205	-0.0928189	-0.0231714	-0.394029
162	161	156	2.62684	-10.2774	10.6675		0.226985	-0.242831	-0.325069	-0.0595856		0.296447	-0.057852	-0.0225847	-0.423307
156	157	163	2.51052	-10.3157	10.6173		0.215943	-0.240469	-0.331051	-0.0632259		0.266687	-0.0298619	-0.0218492	-0.437578
156	163	162	2.39638	-10.3448	10.5696		0.15224	0.0789169	-0.00886215	0.0240472		0.48991	-0.197948	-0.0771618	0.0383835
156	269	157	2.26523	-10.4285	10.5921		0.134441	0.0520911	-0.0134947	0.0167286		0.42698	-0.201658	-0.0586516	-0.00957329
270	157	269	2.07864	-10.5108	10.6005		0.124649	0.0219462	-0.0296329	0.00928527		0.378365	-0.196599	-0.0457644	-0.0609622
157	270	163	1.88627	-10.5989	10.6425		0.121166	-0.0115868	-0.0554148	0.000856811		0.338025	-0.183801	-0.0357254	-0.115351
277	163	270	1.69457	-10.654	10.6604		0.123352	-0.0485336	-0.0901419	-0.00887939		0.303696	-0.163649	-0.0274941	-0.172577
158	165	281	2.80355	-10.0981	10.6536		0.12748	-0.0816454	-0.125931	-0.0183497		0.27442	-0.138344	-0.0218223	-0.224383
158	281	273	2.72542	-10.1465	10.6246		0.132721	-0.109311	-0.16103	-0.0272044		0.249985	-0.108373	-0.0188771	-0.268932
161	162	168	2.59842	-10.1838	10.5476		0.137527	-0.1306	-0.192999	-0.0350868		0.228751	-0.0757433	-0.0181655	-0.305452
161	168	167	2.46971	-10.2275	10.4905		0.137776	-0.143029	-0.215333	-0.0410459		0.206348	-0.0458017	-0.0183727	-0.331879
162	163	169	2.31907	-10.2784	10.4455		0.132669	-0.147485	-0.227396	-0.0452928		0.182575	-0.0206597	-0.0188842	-0.348389
162	169	168	2.15733	-10.3763	10.4667		0.119375	0.0734427	-0.00814945	0.0185943		0.382386	-0.14708	-0.0651421	0.0319089
163	164	170	2.05218	-10.4297	10.4782		0.100396	0.0535599	-0.00778683	0.0127032		0.32233	-0.150088	-0.0477312	-0.0068764
163	170	169	3.20385	-10.1268	12.8949		0.0882293	0.0340646	-0.0151484	0.00759544		0.279942	-0.146886	-0.0366328	-0.045613
163	277	278	3.11354	-10.2107	12.9748		0.0800719	0.0136992	-0.0283857	0.00222291		0.245587	-0.138133	-0.0282314	-0.0851666
163	278	164	2.98279	-10.322	13.0741		0.0748724	-0.00800784	-0.0468053	-0.00380735		0.215651	-0.124078	-0.021171	-0.125862
164	278	287	2.84142	-10.4273	13.1724		0.0721224	-0.0280507	-0.0674797	-0.00986247		0.190202	-0.105703	-0.0163152	-0.163025
164	287	170	2.68855	-10.5243	13.2641		0.0717091	-0.0457615	-0.0897583	-0.0158018		0.169253	-0.0832288	-0.0138558	-0.195618
165	171	166	2.51605	-10.6146	13.3631		0.0728256	-0.0607743	-0.112228	-0.021446		0.1516	-0.0580998	-0.0134272	-0.223329
172	166	171	2.33782	-10.7132	13.3836		0.0733208	-0.0721133	-0.131119	-0.0263166		0.134028	-0.0341729	-0.014054	-0.245328
165	166	281	2.16939	-10.7858	13.399		0.072066	-0.0798862	-0.145269	-0.0304446		0.116141	-0.013318	-0.0152045	-0.26131
282	281	166	1.99791	-10.8406	13.4235		0.0892734	0.0612539	-0.00722855	0.013945		0.285078	-0.103472	-0.0519203	0.0258302
166	172	282	1.88739	-10.8662	13.4502		0.0711829	0.0462012	-0.00433016	0.00916534		0.230481	-0.10566	-0.0361867	-0.00443608
290	282	172	3.29588	-10.0149	12.7959		0.0595651	0.0338852	-0.00680373	0.00572896		0.196119	-0.103706	-0.0272226	-0.0322411
167	168	174	3.2498	-10.1024	12.7879		0.0507138	0.0221162	-0.0127958	0.00245046		0.169517	-0.0979769	-0.0207894	-0.059565
175	174	168	3.15972	-10.2286	12.8102		0.0432392	0.0100728	-0.0216114	-0.00111467		0.145995	-0.0886105	-0.0152977	-0.0871503
168	169	175	3.02973	-10.3576	12.8847		0.0380503	-0.00146415	-0.0328324	-0.00482177		0.126036	-0.075934	-0.0115252	-0.11253
176	175	169	2.88823	-10.4595	12.9947		0.035349	-0.0123214	-0.046366	-0.00863868		0.109747	-0.06002	-0.00964469	-0.135157
169	170	176	2.74143	-10.5541	13.0812		0.0347598	-0.022424	-0.0614421	-0.0124872		0.0962875	-0.0418607	-0.00939945	-0.154959
177	176	170	2.58344	-10.6424	13.1594		0.0352817	-0.0315726	-0.0760072	-0.016159		0.0834169	-0.024101	-0.0101047	-0.171746
170	287	177	2.42229	-10.7224	13.2188		0.0358211	-0.0395336	-0.0888573	-0.0196051		0.070719	-0.00822426	-0.0113447	-0.18506
295	177	287	2.26439	-10.7946	13.243		0.0620171	0.0427057	-0.00610629	0.0100936		0.1982	-0.0671442	-0.0376211	0.020155
171	178	179	2.0841	-10.8683	13.2326		0.0468128	0.0304386	-0.0030542	0.00611976		0.151569	-0.068407	-0.0241268	-0.00226358
171	179	172	1.86705	-10.9122	13.3033		0.0385453	0.0219275	-0.00440277	0.00370727		0.126911	-0.0671094	-0.017616	-0.0208636
172	179	180	1.69013	-10.9807	13.1867		0.0328175	0.0143116	-0.00828032	0.00158572		0.109696	-0.0634019	-0.013453	-0.0385452
172	180	173	1.54825	-10.9852	13.2542		0.0279806	0.00651825	-0.013985	-0.000721317		0.0944749	-0.0573408	-0.0098993	-0.0563959
172	173	291	3.39596	-9.89819	12.5647		0.0246228	-0.000947466	-0.0212462	-0.00312022		0.0815592	-0.0491377	-0.00745807	-0.0728196
172	291	290	3.32723	-10.0093	12.6612		0.0228747	-0.00797329	-0.0300039	-0.00559019		0.0710184	-0.0388396	-0.00624118	-0.0874616
173	180	299	3.22904	-10.1783	12.6858		0.0224935	-0.0145108	-0.0397598	-0.00808063		0.0623087	-0.0270885	-0.00608249	-0.100276
173	299	291	3.16926	-10.2655	12.7016		0.0228312	-0.020431	-0.0491851	-0.0104567		0.05398	-0.015596	-0.00653889	-0.111139
174	175	182	1.97824	-10.9252	13.1545		0.0231802	-0.0255827	-0.0575005	-0.0126867		0.045763	-0.00532201	-0.00734128	-0.119754
174	182	181	1.87372	-10.9688	13.0871		0.0399058	0.0276271	-0.00497173	0.00688535		0.127688	-0.0386527	-0.0257003	0.0150942
175	176	183	1.72463	-11.0272	12.9765		0.0275878	0.0179939	-0.00200958	0.00370018		0.0893175	-0.0392176	-0.0145524	-0.00067022
175	183	182	1.49757	-11.031	13.0934		0.0220788	0.0125601	-0.00252192	0.00212353		0.0726949	-0.0384404	-0.0100905	-0.0119507
176	177	184	1.35858	-11.0522	13.0685		0.0187979	0.00819772	-0.00474299	0.000908304		0.0628341	-0.0363168	-0.00770593	-0.0220788
176	184	183	3.41013	-9.90279	12.464		0.0160273	0.00373367	-0.00801062	-0.000413172		0.0541154	-0.0328449	-0.00567034	-0.0323037
177	295	184	3.37206	-9.97036	12.5226		0.0229397	0.0160181	-0.00382489	0.00432014		0.0735431	-0.0179974	-0.0161578	0.0106478
303	184	295	1.73046	-11.0591	12.8281		0.013508	0.0088669	-0.00119629	0.0019066		0.0437278	-0.0180924	-0.00746353	0.000343992
178	185	179	1.58195	-11.0692	12.8683		0.0101658	0.00578307	-0.00116117	0.000977742		0.033471	-0.0176992	-0.00464599	-0.00550248
186	179	185	1.33168	-11.0837	12.8966		0.00865516	0.00377449	-0.00218382	0.000418212		0.0289308	-0.0167214	-0.00354805	-0.0101658
179	186	180	1.1531	-11.1034	12.8124		0.0073795	0.0017191	-0.00368834	-0.000190237		0.0249164	-0.0151229	-0.0026108	-0.0148737
187	180	186	3.43263	-9.8602	12.3784		0.964029	-1.03792	-0.337819	0.304		2.23756	-0.812972	-0.251766	0.287411
180	187	299	3.45283	-9.80453	12.2731		0.943893	-1.24519	-0.45834	0.277951		2.15082	-0.815098	-0.217393	0.193846
307	299	187	3.48057	-9.71385	12.1746		0.950483	-1.4262	-0.611634	0.238443		2.06377	-0.7924	-0.18341	0.0847853
181	182	188	1.23308	-11.1187	12.7007		0.988056	-1.56392	-0.779229	0.186636		1.984	-0.753076	-0.149454	-0.0355984
189	188	182	1.07526	-11.1214	12.6497		1.05821	-1.65196	-0.954198	0.122962		1.91433	-0.700202	-0.115385	-0.165741
182	183	189	0.95174	-11.1253	12.5263		0.83151	-0.823183	-0.266434	0.247466		2.03485	-0.780426	-0.223744	0.231836
190	189	183	3.4444	-9.82756	12.157		0.817145	-1.0138	-0.378659	0.221779		1.94677	-0.783315	-0.191061	0.132532
183	184	190	3.47409	-9.69222	12.0101		0.8325	-1.191	-0.529394	0.184684		1.86257	-0.760502	-0.160492	0.0157754
191	190	184	3.50376	-9.4905	11.8767		0.880059	-1.33874	-0.702292	0.136344		1.78743	-0.719037	-0.131258	-0.114653
184	303	311	3.50379	-9.35616	11.7656		0.960755	-1.45097	-0.891221	0.0768186		1.72329	-0.661566	-0.103067	-0.257336
184	311	191	3.4937	-9.23403	11.6857		0.699763	-0.595705	-0.191527	0.197722		1.82375	-0.736618	-0.195073	0.191254
186	192	193	3.48371	-9.16592	11.6395		0.689628	-0.762286	-0.28966	0.173321		1.73779	-0.7413	-0.164392	0.0897985
186	193	187	1.10292	-11.1399	12.4184		0.710001	-0.927648	-0.429686	0.139274		1.65804	-0.719873	-0.137151	-0.0309463
187	193	315	0.917181	-11.1304	12.3638		0.762417	-1.07807	-0.598188	0.0952481		1.58852	-0.678401	-0.112352	-0.167195
187	315	307	0.800485	-11.1193	12.3563		0.847452	-1.20842	-0.790134	0.0411178		1.53073	-0.619159	-0.0896206	-0.317528
188	189	196	3.45432	-9.74319	11.8897		0.575901	-0.372497	-0.120071	0.154919		1.61422	-0.68366	-0.168564	0.161981
188	196	195	3.47308	-9.62258	11.8349		0.567955	-0.510962	-0.200406	0.132469		1.5316	-0.690608	-0.13982	0.0611234
189	190	197	3.48031	-9.47396	11.731		0.589334	-0.658624	-0.323598	0.101949		1.45617	-0.671612	-0.115473	-0.0603025
189	197	196	3.48141	-9.33527	11.6662		0.641224	-0.804848	-0.479515	0.062877		1.39162	-0.631872	-0.0944467	-0.198266
190	191	198	3.46196	-9.19687	11.5882		0.72407	-0.945645	-0.664359	0.0150711		1.33934	-0.573339	-0.0763372	-0.351255
190	198	197	3.42077	-9.10259	11.4954		0.805173	-1.04666	-0.823714	-0.0311535		1.29616	-0.508782	-0.0578631	-0.488152
191	311	198	3.38787	-8.98696	11.4498		0.877264	-1.10025	-0.945488	-0.0735044		1.26135	-0.441036	-0.0382953	-0.602041
320	198	311	3.34475	-8.8781	11.4008		0.931901	-1.10791	-1.02179	-0.1096		1.23159	-0.375229	-0.0168381	-0.688825
192	199	200	1.20988	-11.1479	12.2568		0.473913	-0.186982	-0.0657776	0.119349		1.42583	-0.625696	-0.149744	0.136772
192	200	193	1.04727	-11.1391	12.1907		0.465128	-0.299737	-0.128708	0.0990121		1.34341	-0.634294	-0.122131	0.0376219
193	200	325	0.796378	-11.1153	12.2002		0.482973	-0.428137	-0.232925	0.0721914		1.26877	-0.617878	-0.0995618	-0.0819693
193	325	315	0.677389	-11.0917	12.0696		0.528456	-0.564104	-0.371038	0.0383033		1.20535	-0.580837	-0.0809103	-0.217778
194	195	203	3.47041	-9.41045	11.6461		0.601954	-0.704607	-0.540275	-0.0028715		1.15444	-0.524815	-0.065754	-0.36822
194	203	202	3.45511	-9.33666	11.5807		0.67304	-0.813847	-0.69066	-0.0421204		1.11141	-0.461421	-0.0516694	-0.502347
195	196	204	3.41592	-9.21767	11.476		0.734953	-0.883869	-0.811088	-0.0773961		1.07525	-0.393234	-0.038118	-0.613283
195	204	203	3.37461	-9.06449	11.416		0.780052	-0.913434	-0.893071	-0.106711		1.04253	-0.325431	-0.0241467	-0.697036
196	197	205	3.32832	-8.93782	11.3708		0.393694	-0.0396306	-0.0286299	0.0910321		1.25832	-0.562715	-0.138455	0.115633
196	205	204	3.27658	-8.80617	11.3305		0.381115	-0.12915	-0.0746269	0.0729606		1.17307	-0.572336	-0.111186	0.0193427
197	198	319	3.21243	-8.70866	11.2814		0.391014	-0.236811	-0.157846	0.0499986		1.09583	-0.558641	-0.0893097	-0.0958591
320	319	198	0.956903	-11.1229	11.997		0.424369	-0.356573	-0.273087	0.0215061		1.02984	-0.525254	-0.071669	-0.225623
197	319	328	0.792532	-11.1009	11.9651		0.481548	-0.486173	-0.418399	-0.0127567		0.976301	-0.473534	-0.0578292	-0.368316
197	328	205	0.663316	-11.0762	11.9296		0.537016	-0.59255	-0.551551	-0.0451453		0.930477	-0.413259	-0.0463963	-0.495537
199	324	325	3.38566	-9.24848	11.4007		0.585099	-0.668356	-0.663159	-0.0739607		0.891307	-0.346601	-0.0370607	-0.600973
199	325	200	3.35801	-9.13171	11.3779		0.619299	-0.71091	-0.745023	-0.0976292		0.855396	-0.278559	-0.0287857	-0.681097
199	206	324	3.31176	-9.00469	11.3395		0.332358	0.0565179	-0.00821169	0.0704694		1.10513	-0.494366	-0.130307	0.0987385
332	324	206	3.25711	-8.87975	11.3011		0.315086	-0.0140928	-0.0398285	0.0545944		1.01671	-0.504142	-0.103155	0.00763818
201	202	213	3.19321	-8.76155	11.2629		0.316066	-0.101881	-0.103284	0.0353157		0.937411	-0.493034	-0.0817579	-0.0995555
214	213	202	1.05593	-11.1206	11.8604		0.33601	-0.202513	-0.19483	0.0119147		0.869245	-0.463973	-0.0646872	-0.218812
202	203	214	0.919948	-11.0955	11.7815		0.375186	-0.314362	-0.313061	-0.0158781		0.812962	-0.41806	-0.0514073	-0.348621
215	214	203	0.745048	-11.0748	11.8144		0.413974	-0.409645	-0.424681	-0.0420885		0.764616	-0.36303	-0.0414453	-0.464599
203	204	215	3.36477	-9.25155	11.359		0.448012	-0.482185	-0.52229	-0.0653888		0.723328	-0.300602	-0.034696	-0.561328
216	215	204	3.34159	-9.18175	11.3389		0.472057	-0.528925	-0.59861	-0.0845813		0.685857	-0.235373	-0.0301257	-0.63593
204	205	327	3.29633	-9.06491	11.3073		0.289906	0.101464	-0.00452291	0.0576616		0.966236	-0.420648	-0.1253	0.086089
328	327	205	3.23905	-8.93898	11.2728		0.26704	0.045435	-0.0243132	0.0439136		0.874324	-0.429711	-0.0980388	0.00250821
204	327	335	3.17545	-8.82219	11.2424		0.258129	-0.0233494	-0.069237	0.0281428		0.793514	-0.421056	-0.0769063	-0.0930584
204	335	216	0.935809	-11.067	11.6053		0.26338	-0.101924	-0.136265	0.00952895		0.723576	-0.396994	-0.059965	-0.197347
206	217	340	0.783424	-11.0459	11.6254		0.28287	-0.189176	-0.224262	-0.0122357		0.664423	-0.358392	-0.0464884	-0.309133
206	340	332	3.33884	-9.25941	11.3227		0.303914	-0.265133	-0.31005	-0.03295		0.613832	-0.310733	-0.0368162	-0.409532
207	208	219	3.2859	-9.13399	11.2808		0.323694	-0.325355	-0.38848	-0.0516804		0.571311	-0.255238	-0.031024	-0.494347
207	219	218	3.22388	-8.99678	11.249		0.338325	-0.367477	-0.453833	-0.0675675		0.533917	-0.19587	-0.0281667	-0.561533
208	209	220	3.15226	-8.86628	11.2189		0.251331	0.121066	-0.00579019	0.0476456		0.827157	-0.344995	-0.11816	0.0748961
208	220	219	3.0997	-8.77314	11.203		0.224049	0.076943	-0.0160368	0.0358445		0.733574	-0.352899	-0.0911158	0.000403545
209	210	221	0.9035	-11.0317	11.4826		0.207388	0.0252238	-0.0451304	0.0232885		0.654216	-0.346462	-0.0707991	-0.0816432
209	221	220	0.780491	-10.9915	11.4032		0.200697	-0.0325209	-0.090399	0.00899955		0.585545	-0.327408	-0.0545052	-0.169156
210	211	222	3.28073	-9.46814	11.1841		0.203731	-0.0957019	-0.150841	-0.00738933		0.526235	-0.296385	-0.0412199	-0.261353
210	222	221	3.28493	-9.37735	11.2156		0.209925	-0.151782	-0.212266	-0.0232246		0.475795	-0.256888	-0.0318627	-0.344671
211	212	223	3.28245	-9.23969	11.2513		0.217822	-0.197974	-0.271522	-0.0379165		0.434115	-0.209693	-0.0266377	-0.416095
211	223	222	3.21825	-9.06068	11.2266		0.224768	-0.232797	-0.324471	-0.0508924		0.398642	-0.158064	-0.0247245	-0.474349
212	213	224	3.13494	-8.90996	11.2013		0.209768	0.127159	-0.00662571	0.0381505		0.681256	-0.268979	-0.106472	0.0638838
212	224	223	3.08956	-8.82271	11.192		0.180196	0.0930206	-0.00948746	0.0280654		0.588809	-0.275473	-0.0802253	-0.000300047
213	214	225	3.09076	-8.79719	11.1951		0.159352	0.0559369	-0.026124	0.0183772		0.514976	-0.270969	-0.0616261	-0.0677241
213	225	224	1.15414	-10.9594	11.1864		0.145317	0.0158929	-0.0540305	0.00787853		0.45182	-0.25663	-0.0469364	-0.13787
214	215	226	0.968062	-10.9799	11.2918		0.137372	-0.0271166	-0.0922679	-0.00388327		0.396366	-0.232891	-0.0347542	-0.210543
214	226	225	0.822847	-10.9567	11.2673		0.133419	-0.0662823	-0.133438	-0.0154266		0.349438	-0.201732	-0.0262887	-0.276573
215	216	334	3.26593	-9.58606	11.1443		0.132995	-0.100091	-0.175898	-0.0264223		0.311218	-0.163595	-0.0218086	-0.333923
335	334	216	3.26195	-9.48823	11.1332		0.134436	-0.127734	-0.21683	-0.0365257		0.279605	-0.121042	-0.0206301	-0.381902
215	334	226	3.25224	-9.34487	11.1423		0.16776	0.121462	-0.00700731	0.0295422		0.536807	-0.196678	-0.0914899	0.0534364
349	226	334	3.24048	-9.22323	11.1796		0.138039	0.0952943	-0.00477263	0.0209387		0.448482	-0.201634	-0.0666806	0.000191277
217	218	340	3.20727	-9.09723	11.1961		0.116298	0.0700188	-0.0124783	0.0136838		0.383461	-0.198729	-0.0504968	-0.0524455
341	340	218	3.15889	-8.98564	11.1941		0.0991997	0.0440499	-0.0276589	0.00632453		0.329127	-0.188618	-0.0381133	-0.10567
218	219	341	1.20109	-10.9069	11.0479		0.085493	0.0167933	-0.04939	-0.00168392		0.280748	-0.171546	-0.0277203	-0.15993
342	341	219	1.04565	-10.8908	11.0409		0.0759088	-0.00890892	-0.0748543	-0.00965583		0.240015	-0.148452	-0.0205624	-0.209435
219	220	342	0.850681	-10.9079	11.1296		0.0706095	-0.032425	-0.103426	-0.0174388		0.207302	-0.119545	-0.0169158	-0.252899
343	342	220	3.21076	-9.69069	11.0332		0.0686704	-0.0534038	-0.133318	-0.0248558		0.180987	-0.0867235	-0.0162378	-0.290038
220	221	343	3.23854	-9.57022	11.0785		0.129397	0.106741	-0.00689941	0.0224085		0.407099	-0.134639	-0.0752247	0.0441714
344	343	221	3.23665	-9.38774	11.0771		0.101681	0.0863764	-0.00206464	0.0150462		0.326169	-0.13813	-0.0525913	0.00154642
221	222	344	3.22572	-9.27136	11.0926		0.0818806	0.0694431	-0.0046116	0.00965009		0.271989	-0.136407	-0.0391934	-0.0376451
345	344	222	1.3463	-10.8361	10.8971		0.0654918	0.0531263	-0.0120861	0.00459239		0.228271	-0.12973	-0.0294087	-0.0760607
222	223	345	1.2132	-10.8323	10.8929		0.0508244	0.0363703	-0.0235677	-0.000737295		0.188908	-0.118196	-0.0211289	-0.114697
346	345	223	1.04164	-10.789	10.818		0.0398203	0.0198979	-0.0385823	-0.00607226		0.155962	-0.102166	-0.0154352	-0.149996
223	224	346	3.18725	-9.56204	10.9476		0.0329108	0.00386975	-0.0570245	-0.0113532		0.129889	-0.0817221	-0.012568	-0.181166
347	346	224	3.21503	-9.41441	11.0114		0.0296265	-0.0115944	-0.0778012	-0.0165061		0.109502	-0.0581877	-0.0121167	-0.208147
224	225	348	3.21994	-9.33413	11.0355		0.0947814	0.0834657	-0.00631706	0.0167312		0.292371	-0.0828776	-0.0578352	0.0360822
224	348	347	1.52964	-10.682	10.6608		0.0711525	0.066805	-0.00130324	0.0103779		0.222011	-0.0849827	-0.0380957	0.00371651
225	226	349	1.38346	-10.7589	10.7644		0.0560071	0.054833	-0.002346	0.00627812		0.180557	-0.0840342	-0.0278227	-0.0234103
225	349	348	1.15684	-10.7254	10.694		0.0439387	0.0438542	-0.00698069	0.00270273		0.149102	-0.0800071	-0.0208963	-0.049151
227	228	238	1.06273	-10.7421	10.7214		0.0329202	0.0324827	-0.0142831	-0.000996651		0.120557	-0.072892	-0.0150216	-0.0749506
227	238	237	3.12311	-9.68328	10.8338		0.0245441	0.0211098	-0.0239613	-0.00460868		0.0968717	-0.0629208	-0.0109289	-0.0983677
227	386	387	3.06434	-9.80475	10.7837		0.0191643	0.0098222	-0.0359504	-0.0080864		0.0784788	-0.0501452	-0.00878053	-0.11886
227	387	228	2.99609	-9.89939	10.738		0.0164945	-0.00127288	-0.0495228	-0.011396		0.0645849	-0.0354072	-0.00828958	-0.136411
227	237	400	2.91604	-9.99395	10.6994		0.066799	0.0646752	-0.00567698	0.0120076		0.199206	-0.0417427	-0.0437101	0.0289946
227	400	386	2.85095	-10.0743	10.6842		0.0472861	0.0514724	-0.000821555	0.00665395		0.139883	-0.0427858	-0.0270231	0.00534935
228	229	239	1.94262	-10.474	10.4904		0.0360668	0.0434254	-0.000759142	0.00362297		0.109109	-0.0424778	-0.0193437	-0.0121576
228	239	238	1.7692	-10.5336	10.5086		0.0274928	0.0364904	-0.00317651	0.00122653		0.087464	-0.0406005	-0.0146116	-0.0279285
228	387	229	1.58971	-10.5837	10.5275		0.0194459	0.029151	-0.00720619	-0.00116842		0.067666	-0.0370717	-0.0105541	-0.0436142
388	229	387	1.39958	-10.6283	10.5561		0.0132066	0.0216066	-0.0126966	-0.00340481		0.0514719	-0.0319811	-0.00764223	-0.0576738
229	230	240	1.2792	-10.6803	10.6217		0.00905915	0.0139014	-0.0196142	-0.00544776		0.0392721	-0.0253485	-0.00598082	-0.069765
229	240	239	3.10624	-9.65801	10.7753		0.00685991	0.00614578	-0.027519	-0.00729765		0.0305628	-0.0176244	-0.00538584	-0.0799111
229	388	230	3.08137	-9.69303	10.7491		0.0454497	0.0503694	-0.00497916	0.00823781		0.127606	-0.0112347	-0.0328495	0.0229087
389	230	388	3.02133	-9.76883	10.6937		0.0300813	0.0403785	-0.000619577	0.00387426		0.0797842	-0.0115391	-0.0193734	0.00644494
230	231	241	2.93998	-9.85801	10.6366		0.0220598	0.0352203	0.000148968	0.00168463		0.0576451	-0.0117378	-0.0137565	-0.00388718
230	241	240	2.82522	-9.9834	10.5898		0.0161538	0.031035	-0.000673514	0.000163811		0.0433577	-0.0115098	-0.0105545	-0.0123933
230	389	231	2.68905	-10.0302	10.4874		0.0104016	0.0263752	-0.00233702	-0.00125259		0.0302354	-0.0107348	-0.00772618	-0.0206881
390	231	389	2.55754	-10.083	10.415		0.00580769	0.0213884	-0.00478839	-0.00246066		0.0197624	-0.00934706	-0.00557511	-0.0279142
231	232	242	2.42658	-10.1362	10.3639		0.00259536	0.0161074	-0.00801582	-0.00343731		0.0122686	-0.00733208	-0.00416884	-0.0338812
231	242	241	2.31377	-10.1657	10.3174		0.000722664	0.0106615	-0.0117899	-0.004211		0.00743614	-0.00483898	-0.00340548	-0.0386466
231	390	232	2.19243	-10.2451	10.3344		0.030944	0.0404643	-0.00432346	0.00557567		0.0789311	0.00813138	-0.0254631	0.0181959
391	232	390	2.02688	-10.3426	10.3639		0.0192977	0.033106	-0.000651768	0.00209874		0.0417889	0.00819852	-0.0149305	0.00704873
232	233	243	1.83976	-10.4033	10.3636		0.0136122	0.0297408	0.000462759	0.000501342		0.0259398	0.00760317	-0.0107314	0.00136302
232	243	242	1.65789	-10.4625	10.3814		0.00950962	0.0270758	0.000619628	-0.000454924		0.0164983	0.00670779	-0.00839291	-0.00260639
232	391	233	1.48211	-10.5177	10.412		0.00534816	0.0238763	0.000418657	-0.00123446		0.00788245	0.00564834	-0.00623762	-0.00626396
392	233	391	2.51523	-10.4615	13.7444		0.00190464	0.0203254	-0.000144549	-0.0017787		0.00127164	0.00462401	-0.00447848	-0.00920664
233	234	243	2.45632	-10.499	13.7572		-0.000648285	0.0164638	-0.00107097	-0.00207465		-0.00307197	0.00367908	-0.00316283	-0.0113449
244	243	234	3.15126	-10.0279	13.225		-0.00229457	0.0124373	-0.002263	-0.00217049		-0.00537354	0.0028583	-0.00224068	-0.0127637
233	392	234	3.03615	-10.1249	13.3419		0.0233586	0.0349292	-0.00374634	0.00407742		0.0536797	0.0161676	-0.0216276	0.0149921
393	234	392	2.88893	-10.2537	13.4424		0.0148475	0.0295023	-0.000901501	0.00134924		0.0259235	0.0162232	-0.0136153	0.00717731
234	393	244	2.74202	-10.366	13.5313		0.0105876	0.0268127	0.000213052	8.7078e-05		0.0139101	0.0153322	-0.0101483	0.00357905
401	244	393	2.59605	-10.4555	13.6225		0.00740975	0.0244626	0.000736267	-0.000618532		0.00678199	0.0138488	-0.00800544	0.00140995
235	236	248	2.44764	-10.5383	13.6807		0.00412541	0.0215526	0.00109525	-0.00110864		0.000467577	0.0119058	-0.00597873	-0.000375229
249	248	236	2.31573	-10.6237	13.6634		0.00133578	0.0183702	0.0012685	-0.00135984		-0.00417242	0.00980171	-0.00426141	-0.00159402
235	398	236	2.16963	-10.6807	13.6876		-0.000825561	0.0149793	0.00125124	-0.00136692		-0.00694675	0.00760279	-0.00289642	-0.00220588
399	236	398	2.00373	-10.7295	13.7226		-0.00232958	0.0115325	0.00108827	-0.00118867		-0.00807731	0.00543441	-0.00185207	-0.0023155
235	248	398	1.83174	-10.7631	13.7693		0.0201485	0.0320433	-0.00326995	0.00337708		0.0435768	0.0169517	-0.0200903	0.0129128
407	398	248	1.7187	-10.7693	13.8237		0.0141746	0.027941	-0.00126145	0.00126341		0.0237348	0.0167368	-0.0141144	0.00703684
236	237	249	3.29263	-9.89658	13.0275		0.0107093	0.0252073	-0.000339703	0.000166779		0.0138877	0.0155998	-0.0108976	0.00390522
250	249	237	3.21374	-10.0367	13.0233		0.00789449	0.0224629	0.000175698	-0.000485669		0.00748146	0.0138718	-0.0085373	0.00183802
236	399	237	3.07512	-10.1714	13.1512		0.00503349	0.0191906	0.000539911	-0.000908744		0.0020583	0.0116767	-0.00632032	0.000205277
400	237	399	2.93839	-10.2858	13.2575		0.00258975	0.015797	0.000738675	-0.0011044		-0.00182306	0.00937312	-0.00445591	-0.000880684
242	243	252	2.79269	-10.3948	13.3541		0.000666265	0.0123725	0.000768819	-0.00107308		-0.00403843	0.00704076	-0.00299061	-0.0013949
242	252	251	2.64489	-10.4885	13.4459		-0.000724369	0.00906102	0.000671575	-0.000877328		-0.00485595	0.00480702	-0.00188533	-0.00145584
243	244	253	2.52259	-10.5498	13.5298		1.00453	-0.977004	-0.267613	0.404494		2.51839	-1.02689	-0.260732	0.419282
243	253	252	2.39931	-10.6288	13.5282		0.971548	-1.17895	-0.374096	0.382179		2.4277	-1.0419	-0.22495	0.326926
244	245	254	2.24648	-10.7042	13.539		0.962942	-1.35815	-0.512767	0.34593		2.33539	-1.03029	-0.189333	0.219298
244	254	253	2.08032	-10.764	13.5613		0.982349	-1.49786	-0.665586	0.297342		2.249	-1.00015	-0.153192	0.101502
244	401	402	1.8925	-10.8151	13.5852		1.03113	-1.59176	-0.825792	0.237013		2.17134	-0.954519	-0.116269	-0.0245483
244	402	245	1.65538	-10.8334	13.6756		0.8841	-0.77382	-0.2052	0.340652		2.34799	-0.996086	-0.237346	0.357191
245	246	255	1.48141	-10.9048	13.5425		0.853681	-0.961249	-0.304464	0.31754		2.24937	-1.01162	-0.20186	0.256554
245	255	254	3.4133	-9.74754	12.8167		0.850352	-1.13672	-0.441173	0.282967		2.15306	-0.99948	-0.168466	0.139408
245	402	403	3.33557	-9.90078	12.8588		0.875974	-1.2842	-0.599034	0.237393		2.06412	-0.966698	-0.135998	0.0104097
245	403	246	3.2621	-10.0385	12.8732		0.931244	-1.39765	-0.771937	0.180988		1.98446	-0.915923	-0.104017	-0.128692
246	403	408	1.78658	-10.8762	13.484		0.761029	-0.555051	-0.140975	0.2795		2.15384	-0.945111	-0.212908	0.304033
246	408	255	1.62918	-10.9295	13.3985		0.732717	-0.72106	-0.227787	0.256537		2.05126	-0.96184	-0.178074	0.198517
247	248	259	1.37583	-10.9778	13.333		0.732025	-0.885458	-0.355069	0.22431		1.95327	-0.950342	-0.146877	0.0752417
247	259	258	1.12274	-10.9879	13.3318		0.760045	-1.03422	-0.5091	0.182648		1.86387	-0.91683	-0.117902	-0.0611403
247	406	407	1.01931	-10.9873	13.3369		0.817184	-1.16209	-0.684736	0.131488		1.78459	-0.863636	-0.0906193	-0.208884
247	407	248	3.4067	-9.82066	12.6805		0.64276	-0.337045	-0.0807219	0.223046		1.94778	-0.878082	-0.190149	0.258674
247	258	406	3.35806	-9.91263	12.7354		0.615453	-0.477673	-0.151685	0.20095		1.84313	-0.896174	-0.156003	0.150959
412	406	258	1.36748	-11.0309	13.1559		0.614428	-0.625641	-0.263931	0.171554		1.74419	-0.886107	-0.126685	0.0245904
248	249	260	1.23759	-11.0419	13.1236		0.640715	-0.769673	-0.406719	0.134418		1.65487	-0.853392	-0.100691	-0.11552
248	260	259	0.998501	-11.0177	13.2092		0.6947	-0.90554	-0.576021	0.0893741		1.57665	-0.800096	-0.0774589	-0.267531
253	254	261	0.858169	-11.024	13.1583		0.752121	-1.00432	-0.724702	0.044349		1.5113	-0.736095	-0.0538936	-0.405623
262	261	254	3.45124	-9.77626	12.4923		0.807585	-1.05959	-0.842286	0.00110351		1.45919	-0.663584	-0.0293075	-0.524055
254	255	262	3.50048	-9.64137	12.3776		0.853538	-1.07357	-0.921544	-0.0382058		1.41731	-0.588176	-0.00294727	-0.619584
263	262	255	3.51805	-9.58048	12.2881		0.543917	-0.151941	-0.0358141	0.17523		1.75306	-0.803097	-0.174429	0.218883
255	256	263	1.22888	-11.0713	13.0018		0.515256	-0.269001	-0.091134	0.154277		1.6441	-0.821749	-0.140392	0.110233
264	263	256	1.11632	-11.0721	12.982		0.510271	-0.399099	-0.186383	0.127839		1.54185	-0.813114	-0.112059	-0.016889
255	408	256	0.853931	-11.0544	12.9936		0.530077	-0.5333	-0.313378	0.0952721		1.45012	-0.781967	-0.0878735	-0.157391
409	256	408	0.708519	-11.0627	12.8341		0.575089	-0.668255	-0.46905	0.0563336		1.37033	-0.730098	-0.0672508	-0.309365
256	257	264	3.4693	-9.7548	12.3592		0.622852	-0.773998	-0.610543	0.0180423		1.3029	-0.666328	-0.0481207	-0.446746
265	264	257	3.4927	-9.67727	12.273		0.668374	-0.84387	-0.728333	-0.0180421		1.24792	-0.592617	-0.0300233	-0.563744
256	409	257	3.5187	-9.5529	12.1598		0.704781	-0.877665	-0.8146	-0.0501818		1.20214	-0.514615	-0.0119869	-0.657229
410	257	409	3.54114	-9.40113	12.0349		0.464395	-0.000302302	-0.00622906	0.136093		1.5695	-0.720165	-0.165577	0.184696
257	410	265	3.54196	-9.27505	11.9131		0.432089	-0.095671	-0.0461807	0.116553		1.45412	-0.738571	-0.131087	0.0764381
415	265	410	3.52948	-9.11941	11.8082		0.419639	-0.206525	-0.122575	0.0931928		1.34635	-0.731367	-0.102883	-0.0490304
258	259	412	3.50627	-8.97279	11.7182		0.428362	-0.325878	-0.229355	0.0652287		1.24985	-0.70256	-0.0793685	-0.186531
413	412	259	3.48795	-8.85787	11.6663		0.458753	-0.451108	-0.36425	0.0323666		1.16599	-0.653649	-0.0599462	-0.334121
259	267	418	1.0111	-11.0947	12.8297		0.492234	-0.554564	-0.491298	0.000405214		1.0947	-0.591915	-0.0437007	-0.467366
259	418	413	0.860043	-11.0967	12.7071		0.524677	-0.6301	-0.602508	-0.0293668		1.03597	-0.518976	-0.0304287	-0.580836
263	264	270	0.619277	-11.0712	12.6219		0.550173	-0.676115	-0.690212	-0.0556136		0.986345	-0.440315	-0.0190141	-0.671779
263	270	269	0.459003	-11.0466	12.5791		0.401247	0.102269	0.00865695	0.106768		1.39186	-0.629574	-0.158785	0.157075
264	265	271	3.51673	-9.51146	12.004		0.364979	0.0250272	-0.0181008	0.0887713		1.27106	-0.646808	-0.123916	0.0522933
264	271	270	3.52973	-9.40883	11.9367		0.344822	-0.0670981	-0.0766055	0.0684117		1.15982	-0.64096	-0.0959317	-0.0672339
265	266	272	3.52377	-9.35605	11.8545		0.341954	-0.168876	-0.16228	0.0447606		1.06043	-0.615261	-0.0729291	-0.19676
265	272	271	3.51786	-9.24135	11.783		0.35682	-0.278346	-0.273408	0.0174696		0.973744	-0.570924	-0.0541939	-0.334506
265	415	266	3.49072	-9.10068	11.6729		0.375561	-0.372255	-0.381765	-0.00892067		0.899986	-0.513597	-0.0397925	-0.458941
416	266	415	3.45096	-8.8939	11.5859		0.395097	-0.445434	-0.481078	-0.0334011		0.839204	-0.444535	-0.0297395	-0.565279
266	416	424	3.38049	-8.76891	11.4699		0.410593	-0.495788	-0.564404	-0.0549789		0.787932	-0.368821	-0.0228712	-0.65128
266	424	272	3.32026	-8.66914	11.3962		0.354473	0.155773	0.00884391	0.0872544		1.22016	-0.531324	-0.154053	0.13602
267	273	274	3.29311	-8.62059	11.3663		0.313928	0.0930932	-0.00689429	0.0709315		1.09493	-0.546461	-0.118876	0.0377984
267	274	268	0.805123	-11.112	12.4911		0.285821	0.0191826	-0.0484764	0.0534958		0.98227	-0.541891	-0.0912055	-0.0714992
267	268	419	0.685131	-11.0999	12.3694		0.270854	-0.0622964	-0.112155	0.0338678		0.881866	-0.520072	-0.0685554	-0.18808
267	419	418	0.485005	-11.0593	12.4234		0.26929	-0.14997	-0.196526	0.0116426		0.793596	-0.481925	-0.049994	-0.310521
268	274	427	0.348316	-11.0309	12.4		0.272831	-0.227071	-0.281944	-0.00993534		0.718753	-0.431374	-0.036396	-0.421471
268	427	419	3.47388	-9.12735	11.6123		0.279634	-0.289872	-0.364041	-0.0301449		0.657624	-0.369292	-0.0279557	-0.517074
270	271	278	3.44333	-9.0437	11.5523		0.286042	-0.336683	-0.437176	-0.0482778		0.6069	-0.300132	-0.023558	-0.595732
270	278	277	3.39172	-8.88991	11.473		0.310747	0.182781	0.00485938	0.071625		1.0466	-0.430872	-0.146552	0.117712
271	272	279	3.32237	-8.7659	11.3881		0.267226	0.132344	-0.0018922	0.0569183		0.919463	-0.443538	-0.111539	0.0282658
271	279	278	3.26624	-8.63387	11.3378		0.233416	0.0751452	-0.0288633	0.0422431		0.809065	-0.440169	-0.0848855	-0.0681189
272	424	435	3.19813	-8.56176	11.2841		0.209098	0.0131913	-0.0727778	0.0263175		0.711243	-0.422471	-0.0632331	-0.169071
272	435	279	0.693633	-11.1046	12.2653		0.194193	-0.0527661	-0.132407	0.00866068		0.624436	-0.391081	-0.0453211	-0.2737
273	281	274	0.602304	-11.0843	12.2262		0.18535	-0.112192	-0.19569	-0.00859539		0.551197	-0.348452	-0.0325624	-0.368812
282	274	281	0.349579	-11.0274	12.2285		0.181825	-0.162747	-0.259947	-0.0249769		0.492091	-0.295128	-0.0252709	-0.451474
274	282	275	0.229407	-10.9902	12.0782		0.181052	-0.203337	-0.320892	-0.0400118		0.444116	-0.234843	-0.0224265	-0.520683
283	275	282	3.25717	-8.70909	11.3202		0.263968	0.193623	0.00152105	0.057168		0.867634	-0.330717	-0.134072	0.1004
274	275	427	3.19664	-8.62759	11.2766		0.219516	0.153678	0.00178781	0.0439332		0.741808	-0.340791	-0.0998748	0.0215504
428	427	275	3.10502	-8.50969	11.2243		0.183385	0.111237	-0.0134996	0.0318155		0.638087	-0.338545	-0.0752243	-0.0599723
275	283	276	3.03608	-8.40667	11.1865		0.153957	0.0664323	-0.0413088	0.0192575		0.547225	-0.324965	-0.0555827	-0.14366
284	276	283	0.536324	-11.0586	12.028		0.130625	0.0193143	-0.0805026	0.00567523		0.465757	-0.300421	-0.0392482	-0.229323
275	276	428	0.362127	-11.0106	11.9427		0.113712	-0.0244976	-0.12477	-0.00762675		0.397405	-0.266298	-0.0278574	-0.307304
429	428	276	0.210663	-10.9723	11.9344		0.103291	-0.0637543	-0.172707	-0.0203586		0.342999	-0.222903	-0.0217736	-0.375458
276	284	429	3.12523	-8.63575	11.2284		0.0976977	-0.0978249	-0.22121	-0.0322409		0.299977	-0.173226	-0.0200951	-0.433247
439	429	284	3.034	-8.53034	11.1855		0.217008	0.190249	-0.00111402	0.0443916		0.692945	-0.23586	-0.118176	0.0846802
278	279	287	2.96886	-8.41929	11.1581		0.173703	0.1589	0.00403889	0.0324901		0.571919	-0.243381	-0.0855335	0.0175799
288	287	279	2.88001	-8.36155	11.1272		0.138346	0.128738	-0.00268538	0.0226396		0.478487	-0.242154	-0.0636332	-0.0482006
279	280	288	0.569105	-11.0319	11.7724		0.107725	0.0980449	-0.0183425	0.0129983		0.398031	-0.232525	-0.0467052	-0.114169
289	288	280	0.382824	-10.9882	11.7469		0.0806344	0.0661768	-0.0418284	0.00287527		0.325068	-0.214624	-0.0325862	-0.180892
279	435	280	0.265025	-10.9702	11.8128		0.0597688	0.0352671	-0.0707265	-0.00697683		0.264275	-0.189136	-0.0228728	-0.24156
436	280	435	3.09793	-8.70763	11.2085		0.0457271	0.00578997	-0.1045	-0.0163908		0.216692	-0.156213	-0.0179199	-0.294661
280	436	289	3.02168	-8.59321	11.1814		0.0375466	-0.0219342	-0.141014	-0.0252353		0.180274	-0.118112	-0.0169614	-0.33999
446	289	436	2.94251	-8.48707	11.1533		0.174476	0.17579	-0.0029542	0.034112		0.538091	-0.154331	-0.101377	0.0715052
282	290	291	2.88022	-8.40415	11.1312		0.134451	0.150911	0.00468938	0.0234138		0.425782	-0.159602	-0.0711627	0.0162385
282	291	283	0.631778	-10.9957	11.5234		0.1025	0.129707	0.00309759	0.0154009		0.344963	-0.159247	-0.0523788	-0.0346364
283	291	292	0.45404	-10.968	11.5724		0.0740857	0.109022	-0.00483251	0.00803873		0.276862	-0.153131	-0.0383689	-0.084326
283	292	284	0.268978	-10.9356	11.638		0.0475066	0.0876708	-0.0180145	0.00056443		0.214436	-0.141202	-0.0266369	-0.134033
284	292	293	3.05614	-8.71485	11.1871		0.0264884	0.065903	-0.0360425	-0.00656124		0.162883	-0.123749	-0.0185593	-0.178988
284	293	285	3.00269	-8.64861	11.1753		0.0118591	0.0437741	-0.0588263	-0.0132359		0.123357	-0.100835	-0.0144419	-0.218131
284	285	440	2.91908	-8.54265	11.1535		0.00311812	0.0214657	-0.0849335	-0.0194289		0.0943096	-0.0740461	-0.0136634	-0.251459
284	440	439	2.82615	-8.42949	11.1276		0.13648	0.150811	-0.00402203	0.0262882		0.403262	-0.0861207	-0.0838494	0.0608405
285	293	294	0.661856	-10.9688	11.3888		0.101796	0.130333	0.00378541	0.0166687		0.303474	-0.0894467	-0.0569132	0.0174277
285	294	286	0.545146	-10.9408	11.3812		0.0757636	0.114837	0.00399752	0.0100705		0.237437	-0.0898219	-0.0415777	-0.0194461
285	286	441	0.332022	-10.8873	11.3772		0.0528079	0.10014	-0.000502955	0.00436173		0.183485	-0.0867814	-0.0306549	-0.0543536
285	441	440	3.08878	-8.86505	11.1861		0.0308394	0.0846728	-0.00863499	-0.00125717		0.133494	-0.0801511	-0.0214494	-0.0890098
286	294	449	3.04758	-8.80942	11.1836		0.0133185	0.0683585	-0.0201827	-0.00636703		0.0927468	-0.0701109	-0.0149473	-0.119896
286	449	441	3.01777	-8.7267	11.1789		0.0010143	0.0511796	-0.035098	-0.0108747		0.0624198	-0.056701	-0.011368	-0.146231
287	288	296	2.89773	-8.59822	11.1612		-0.00634241	0.0333458	-0.0523906	-0.0148047		0.0414325	-0.0409003	-0.010243	-0.168084
287	296	295	2.81311	-8.4907	11.14		0.105965	0.130913	-0.00494117	0.0197889		0.293678	-0.0309423	-0.070399	0.0517234
288	289	297	2.73965	-8.41205	11.1248		0.0767116	0.114459	0.00260293	0.0112624		0.207108	-0.0327468	-0.0469603	0.0184288
288	297	296	0.692309	-10.9285	11.2499		0.0558445	0.103305	0.00411554	0.00585225		0.153759	-0.033784	-0.0344546	-0.00722958
289	446	454	0.503887	-10.8679	11.1804		0.0375076	0.0928684	0.00227901	0.00149413		0.111528	-0.0333832	-0.0258101	-0.0304304
289	454	297	0.326387	-10.808	11.1101		0.0195047	0.0814303	-0.00190077	-0.00258609		0.0721269	-0.0312929	-0.0183746	-0.0531158
291	299	292	3.2133	-9.19001	11.1262		0.00496714	0.0688691	-0.00834904	-0.00603585		0.0405831	-0.0274808	-0.0128779	-0.0728258
300	292	299	3.18579	-9.08855	11.1565		-0.00540919	0.0551578	-0.0170492	-0.00877679		0.0180142	-0.0219397	-0.00948239	-0.0890137
292	300	293	3.14309	-8.98381	11.174		-0.0117154	0.0405695	-0.0273621	-0.0108847		0.00364826	-0.0151305	-0.00785818	-0.10182
301	293	300	3.08065	-8.87308	11.1821		0.0829314	0.116097	-0.00571162	0.014614		0.20934	0.0112042	-0.0610259	0.0441539
293	301	294	2.97256	-8.756	11.1837		0.0591964	0.103289	0.00114195	0.00719492		0.136686	0.0104979	-0.0413039	0.0192416
302	294	301	2.94611	-8.70554	11.1783		0.0427428	0.0951125	0.00345165	0.00274608		0.0939294	0.00886627	-0.0310096	0.0020131
294	302	449	2.92177	-8.65687	11.1713		0.0281847	0.0872085	0.00351338	-0.000564061		0.0609896	0.00706344	-0.0238344	-0.0125563
457	449	302	0.892734	-10.8297	10.9308		0.0135026	0.0779433	0.0021881	-0.00342233		0.0303358	0.00537232	-0.0174126	-0.026351
295	296	303	0.684383	-10.8336	11.0067		0.00143439	0.0674347	-0.00054168	-0.0055677		0.00639155	0.00414158	-0.0123511	-0.0377764
304	303	296	0.447655	-10.7804	10.9656		-0.00741136	0.0557087	-0.00467986	-0.00694217		-0.00986027	0.0034487	-0.00878502	-0.0464783
296	297	304	0.359932	-10.7811	11.0034		-0.0130008	0.0431368	-0.00984816	-0.00766897		-0.019043	0.00326322	-0.00650885	-0.0526679
305	304	297	3.21819	-9.28092	11.0547		0.0670923	0.105417	-0.00632788	0.0110067		0.151453	0.0387521	-0.0554917	0.0385285
297	298	305	3.19083	-9.15341	11.0712		0.0483339	0.0953992	-0.000399334	0.0046113		0.091897	0.03855	-0.039111	0.0198733
306	305	298	3.16139	-9.05312	11.1228		0.035291	0.088769	0.00226949	0.000871436		0.0572418	0.0363089	-0.0302137	0.008163
297	454	298	3.13332	-8.9814	11.1526		0.0235519	0.0818729	0.0034854	-0.00171755		0.0309814	0.0328187	-0.0236905	-0.000921973
455	298	454	3.0767	-8.87979	11.1701		0.0114621	0.0733407	0.00392596	-0.00371991		0.00692568	0.0283753	-0.0176253	-0.00900143
298	455	306	3.00484	-8.79522	11.1868		0.00133742	0.0636498	0.00352679	-0.00497031		-0.0113002	0.0236405	-0.012589	-0.0151156
462	306	455	0.931779	-10.7728	10.8		-0.00630758	0.0529063	0.00227358	-0.005432		-0.0228908	0.0187615	-0.00870829	-0.0190513
299	307	308	0.804964	-10.7568	10.7995		-0.0113772	0.0415563	0.000377809	-0.00526498		-0.0284473	0.013998	-0.00585832	-0.0210827
299	308	300	0.603073	-10.7315	10.8029		0.0583437	0.0985315	-0.00678795	0.00905573		0.120457	0.0511294	-0.0537092	0.0349917
300	308	309	3.17949	-9.44468	10.8915		0.0437893	0.090269	-0.00194854	0.00356449		0.0726294	0.050775	-0.0400775	0.0203265
300	309	301	3.19212	-9.37552	10.935		0.0330631	0.083731	0.000665322	0.000271928		0.0434386	0.0478796	-0.0316913	0.0111767
301	309	310	3.19801	-9.25045	11.0014		0.0231392	0.0763919	0.00229922	-0.00193156		0.0211788	0.0432472	-0.0249994	0.00440301
301	310	302	3.17662	-9.11136	11.0291		0.0128829	0.0673046	0.00342025	-0.00346207		0.00146015	0.0371796	-0.0186704	-0.00117177
302	310	464	1.10744	-10.6756	10.6095		0.00417138	0.0573665	0.00396127	-0.0042465		-0.0130297	0.0306089	-0.0133076	-0.00497782
302	464	457	0.988829	-10.6981	10.6587		-0.00257807	0.0467773	0.00390738	-0.00426863		-0.0216933	0.023742	-0.00904496	-0.00688853
303	304	312	0.73214	-10.6476	10.6087		-0.00727482	0.0360137	0.00339844	-0.00371198		-0.0252239	0.0169706	-0.00578366	-0.00723085
303	312	311	0.54061	-10.6466	10.6517		0.0538149	0.0934888	-0.00714888	0.00825287		0.106665	0.0533368	-0.054114	0.0329498
304	305	313	3.15076	-9.48471	10.825		0.0426579	0.0860938	-0.0033988	0.00354074		0.068928	0.0523362	-0.0425548	0.0206733
304	313	312	1.35316	-10.5545	10.4405		0.0334431	0.0787175	-0.00106083	0.000520819		0.0433687	0.0487153	-0.034031	0.0121952
305	306	314	1.17584	-10.5892	10.4821		0.024653	0.0701473	0.00054867	-0.00151665		0.0233632	0.043319	-0.0266604	0.00573979
305	314	313	0.885922	-10.5439	10.4148		0.0157186	0.0599286	0.00168604	-0.00283783		0.00642766	0.0364641	-0.0197371	0.00064104
306	462	314	0.721447	-10.5626	10.4591		0.00808729	0.0493311	0.00230674	-0.00344884		-0.00569305	0.0292704	-0.013915	-0.00275021
469	314	462	3.10373	-9.58907	10.7466		0.00208062	0.038637	0.00240087	-0.00335102		-0.0126112	0.021987	-0.00933909	-0.00435599
307	315	316	3.04998	-9.63888	10.6706		-0.00226207	0.0282958	0.0020972	-0.00273972		-0.0151642	0.0150114	-0.00588753	-0.00454632
307	316	308	2.97916	-9.70232	10.5953		0.997866	-0.86658	-0.171371	0.520123		2.74238	-1.23759	-0.259975	0.569744
308	316	317	2.88364	-9.7832	10.5173		0.949535	-1.05284	-0.256609	0.503126		2.65032	-1.267	-0.224216	0.483214
308	317	309	2.76959	-9.86115	10.4349		0.923506	-1.222	-0.372505	0.471583		2.55645	-1.26877	-0.188271	0.381564
309	317	318	2.64055	-9.90415	10.33		0.92243	-1.35868	-0.502429	0.427711		2.46758	-1.25039	-0.151045	0.270684
309	318	310	2.50747	-9.99373	10.2893		0.947302	-1.45709	-0.640145	0.37234		2.38627	-1.21465	-0.112128	0.152783
310	318	464	2.37875	-10.0467	10.2424		0.895906	-0.682407	-0.120279	0.451286		2.61582	-1.21165	-0.242281	0.505367
473	464	318	2.24161	-10.1054	10.2154		0.846021	-0.857002	-0.199737	0.432236		2.50856	-1.24149	-0.20531	0.40838
311	312	321	2.08598	-10.1825	10.2144		0.820335	-1.02236	-0.314267	0.401517		2.40265	-1.24249	-0.170226	0.295873
311	321	320	1.91093	-10.2584	10.2213		0.819887	-1.16345	-0.448467	0.36009		2.30262	-1.22123	-0.135412	0.173264
312	313	322	1.72575	-10.324	10.2326		0.845067	-1.27464	-0.596565	0.308317		2.21013	-1.18018	-0.100264	0.0425863
312	322	321	1.53496	-10.3882	10.2595		0.787753	-0.480117	-0.0699903	0.378538		2.44703	-1.15378	-0.22307	0.440748
313	314	323	1.35275	-10.4637	10.3215		0.737166	-0.637063	-0.139299	0.358328		2.32883	-1.18428	-0.185224	0.336348
313	323	322	1.18617	-10.4046	10.2231		0.71064	-0.792462	-0.246052	0.329179		2.21398	-1.1854	-0.15101	0.216011
314	469	479	1.04541	-10.4728	10.3032		0.708728	-0.932802	-0.376885	0.291266		2.10618	-1.16308	-0.118544	0.0851247
314	479	323	2.62419	-9.84466	10.2586		0.731639	-1.05302	-0.526789	0.244654		2.00679	-1.11956	-0.0871196	-0.0542915
315	325	316	2.57267	-9.86465	10.2305		0.680911	-0.274796	-0.0245888	0.306541		2.25014	-1.07099	-0.204893	0.37818
326	316	325	2.4565	-9.90549	10.1717		0.62972	-0.410507	-0.0808589	0.285891		2.12346	-1.10195	-0.166284	0.268819
316	471	472	2.31535	-9.95156	10.1154		0.6008	-0.551468	-0.175043	0.258817		2.00139	-1.10368	-0.132739	0.143315
316	472	317	2.15433	-10.0202	10.0865		0.595005	-0.686371	-0.296262	0.225045		1.88776	-1.08164	-0.102281	0.00727683
316	326	471	1.98139	-10.1016	10.0838		0.612655	-0.810978	-0.440435	0.184474		1.78402	-1.03785	-0.0741679	-0.137192
482	471	326	1.79985	-10.1724	10.0877		0.64001	-0.903694	-0.570384	0.141969		1.69729	-0.978509	-0.0454365	-0.271383
317	472	473	1.60552	-10.2359	10.0993		0.674018	-0.95972	-0.677847	0.09861		1.62917	-0.904975	-0.0154284	-0.391137
317	473	318	1.38204	-10.3016	10.1257		0.708284	-0.981865	-0.756563	0.0562516		1.57696	-0.823182	0.0164961	-0.494157
319	320	328	1.22649	-10.2941	10.088		0.590135	-0.0961003	0.00789624	0.244465		2.05292	-0.977068	-0.192759	0.322164
329	328	320	3.15786	-9.81463	13.6225		0.536945	-0.211696	-0.0353553	0.223753		1.91666	-1.00742	-0.153065	0.209138
320	321	329	3.04956	-9.94954	13.6565		0.503351	-0.337037	-0.115361	0.198778		1.78639	-1.0095	-0.119573	0.0804102
330	329	321	2.90269	-10.0942	13.7286		0.490609	-0.462778	-0.22346	0.168913		1.66603	-0.988115	-0.0902404	-0.0582917
321	322	330	2.74927	-10.2245	13.7959		0.499192	-0.585411	-0.356407	0.133922		1.55703	-0.945058	-0.0643035	-0.20482
331	330	322	2.58555	-10.357	13.8282		0.51662	-0.682856	-0.481084	0.0979936		1.46537	-0.885437	-0.0400202	-0.339858
322	323	478	2.40408	-10.4839	13.8408		0.540119	-0.750204	-0.590132	0.0620584		1.39238	-0.810385	-0.0170033	-0.459113
479	478	323	2.20832	-10.5397	13.9423		0.563875	-0.788303	-0.676774	0.0275147		1.33494	-0.725812	0.00567317	-0.560451
322	478	331	2.03245	-10.5892	13.9983		0.515335	0.0553412	0.0274938	0.192384		1.85532	-0.872053	-0.1865	0.27278
487	331	478	1.85911	-10.6319	14.0354		0.458818	-0.0413107	-0.00281747	0.171984		1.70849	-0.90075	-0.145424	0.157463
324	332	333	1.70043	-10.6738	14.0408		0.418372	-0.149899	-0.0671126	0.149133		1.56922	-0.90291	-0.1114	0.0275477
324	333	325	1.62841	-10.6961	14.0316		0.395746	-0.262799	-0.158682	0.122936		1.44135	-0.882572	-0.0823468	-0.111241
325	481	326	3.29827	-9.75721	13.2724		0.391597	-0.377152	-0.27501	0.0930547		1.32632	-0.841251	-0.0574812	-0.256756
482	326	481	3.16609	-9.89417	13.4302		0.396055	-0.472662	-0.388733	0.0628874		1.22927	-0.782774	-0.0363526	-0.390283
325	333	491	2.98196	-10.0956	13.5385		0.406927	-0.54482	-0.493771	0.0331886		1.15136	-0.707991	-0.0188608	-0.507661
325	491	481	2.82833	-10.2338	13.6227		0.419172	-0.593229	-0.583373	0.00496281		1.08908	-0.622625	-0.00386345	-0.607057
327	328	336	2.68683	-10.3452	13.6892		0.45406	0.162103	0.0350036	0.152334		1.65555	-0.757306	-0.181445	0.232178
327	336	335	2.59773	-10.4089	13.7233		0.394652	0.0818097	0.015951	0.132579		1.50055	-0.783327	-0.139353	0.118172
328	329	337	2.35931	-10.5656	13.7457		0.348059	-0.0101965	-0.0333198	0.111825		1.35582	-0.785426	-0.105178	-0.00833228
328	337	336	2.26166	-10.5941	13.7888		0.3161	-0.107991	-0.107535	0.0889333		1.22372	-0.766797	-0.0765108	-0.142169
329	330	338	2.10378	-10.6412	13.8392		0.299456	-0.209352	-0.204719	0.0634793		1.10517	-0.728639	-0.0524474	-0.281401
329	338	337	1.93668	-10.6839	13.8822		0.291481	-0.297261	-0.303638	0.0381213		1.00516	-0.673623	-0.0335774	-0.408861
330	331	339	1.7771	-10.7163	13.9151		0.290697	-0.367936	-0.399577	0.0134505		0.924787	-0.602342	-0.0200318	-0.520734
330	339	338	1.60952	-10.7446	13.9274		0.292929	-0.420403	-0.48627	-0.00983438		0.860369	-0.520123	-0.010555	-0.615549
331	487	339	1.43667	-10.7833	13.8943		0.406311	0.224186	0.0304255	0.124316		1.45361	-0.632828	-0.177592	0.200358
495	339	487	1.28805	-10.8039	13.8657		0.344447	0.157666	0.0209503	0.10554		1.29286	-0.655154	-0.134855	0.091264
332	490	333	3.41814	-9.64664	13.0112		0.292414	0.082071	-0.013982	0.0868528		1.14618	-0.657051	-0.100907	-0.0272298
491	333	490	3.36368	-9.74445	13.0518		0.251672	0.00164756	-0.0700203	0.0669065		1.01314	-0.64079	-0.0727325	-0.151075
332	340	490	3.24993	-9.89562	13.1729		0.222768	-0.0820128	-0.145533	0.0451958		0.893593	-0.607223	-0.049202	-0.278753
497	490	340	1.5303	-10.8073	13.808		0.202896	-0.156654	-0.225799	0.0236954		0.793025	-0.557984	-0.0316945	-0.395593
334	335	350	1.41709	-10.8482	13.7277		0.191431	-0.219552	-0.307548	0.00284409		0.712661	-0.493438	-0.0205164	-0.498332
334	350	349	1.19641	-10.8592	13.7264		0.185145	-0.269824	-0.385468	-0.0168769		0.648823	-0.418305	-0.0144014	-0.585926
335	336	351	1.04558	-10.8863	13.6509		0.361066	0.259855	0.0226209	0.101525		1.24971	-0.506262	-0.170797	0.172824
335	351	350	3.43592	-9.64537	12.9173		0.298138	0.205292	0.0210554	0.0838009		1.0864	-0.524596	-0.128002	0.0713563
336	337	351	3.38905	-9.76218	12.9131		0.242935	0.145128	-0.00132949	0.067135		0.941962	-0.526337	-0.095083	-0.0358623
352	351	337	1.32799	-10.9095	13.5704		0.196062	0.0817834	-0.040771	0.0499339		0.811885	-0.51284	-0.068115	-0.146384
337	338	352	1.16747	-10.9318	13.5146		0.157746	0.0161664	-0.0958583	0.0315999		0.694466	-0.484611	-0.0456271	-0.259292
353	352	338	0.936188	-10.9409	13.4657		0.128689	-0.0441361	-0.157565	0.0135612		0.596139	-0.442516	-0.029483	-0.362519
338	339	494	0.688584	-10.944	13.3743		0.109048	-0.0974379	-0.223884	-0.00386469		0.518336	-0.386748	-0.0200967	-0.453385
495	494	339	0.537657	-10.9228	13.3761		0.0964873	-0.143119	-0.290549	-0.020369		0.457602	-0.321323	-0.0162465	-0.53124
338	494	501	3.48484	-9.59752	12.7081		0.313281	0.27747	0.0156448	0.0808452		1.04397	-0.381104	-0.159161	0.147518
338	501	353	3.54285	-9.45859	12.5437		0.251117	0.233399	0.0203279	0.0641288		0.881603	-0.395483	-0.117	0.0559844
340	341	354	3.56847	-9.37833	12.4624		0.195732	0.187314	0.00819355	0.0494303		0.743908	-0.3972	-0.0861053	-0.0373039
355	354	341	0.843638	-10.9924	13.2733		0.146342	0.139586	-0.0173321	0.0348481		0.620983	-0.386739	-0.0613326	-0.131951
340	354	504	0.737708	-11.0111	13.1533		0.102655	0.090356	-0.0549642	0.0196692		0.509111	-0.364286	-0.0407533	-0.22781
340	504	497	0.524276	-10.963	13.2056		0.0681219	0.0433594	-0.100008	0.00495108		0.415996	-0.330265	-0.0263841	-0.315151
341	342	355	0.385144	-10.9534	13.1259		0.0435085	-0.00057351	-0.151421	-0.00907111		0.343349	-0.284772	-0.018673	-0.391811
356	355	342	3.46482	-9.70231	12.5983		0.02726	-0.0410329	-0.2059	-0.0222347		0.288155	-0.231078	-0.0164764	-0.45746
342	343	356	3.50291	-9.60508	12.5098		0.265886	0.279034	0.00960662	0.0629479		0.846839	-0.263099	-0.144524	0.125304
357	356	343	3.54822	-9.44203	12.3396		0.206384	0.243782	0.0186813	0.0472158		0.689315	-0.273762	-0.103798	0.0453303
343	344	357	3.57654	-9.2599	12.18		0.153551	0.209769	0.0142708	0.03436		0.562161	-0.275608	-0.0756688	-0.0324808
358	357	344	3.57996	-9.12341	12.0591		0.104987	0.175356	-0.000358486	0.0221761		0.449834	-0.268368	-0.0537273	-0.109922
344	345	358	3.56975	-8.99211	11.9497		0.059791	0.139927	-0.0239817	0.00983755		0.346505	-0.251939	-0.0355694	-0.187667
359	358	345	3.54732	-8.86085	11.846		0.0233119	0.104374	-0.0548544	-0.00181844		0.261183	-0.226546	-0.0231042	-0.258006
345	346	359	3.51077	-8.7434	11.7424		-0.00326163	0.0688948	-0.0925887	-0.0126059		0.195868	-0.192238	-0.0167561	-0.319226
360	359	346	3.48104	-8.68755	11.6719		-0.0208483	0.0337657	-0.134732	-0.0224825		0.148108	-0.151521	-0.0154931	-0.371245
346	347	360	0.747189	-11.0362	13.0526		0.223586	0.267767	0.00468204	0.0489107		0.675099	-0.161474	-0.129839	0.107564
361	360	347	0.651506	-11.0274	13.0087		0.168757	0.239325	0.0159768	0.0341731		0.526928	-0.168981	-0.0915257	0.0396861
347	348	361	0.432563	-10.9891	12.98		0.120806	0.214326	0.0163944	0.022922		0.413009	-0.171152	-0.0664965	-0.0228808
362	361	348	0.252228	-10.9581	12.883		0.0759696	0.189574	0.00909756	0.0127641		0.31353	-0.167165	-0.0474543	-0.083743
348	349	363	3.55336	-9.38566	12.1516		0.0328373	0.16387	-0.00472765	0.00280206		0.221063	-0.156711	-0.0316631	-0.144253
348	363	362	3.5624	-9.26308	12.0451		-0.00233992	0.136566	-0.0248725	-0.00623872		0.145492	-0.139894	-0.0207779	-0.198339
349	350	364	3.55754	-9.12822	11.9344		-0.0281728	0.10752	-0.0512907	-0.0141971		0.0890118	-0.116736	-0.0151664	-0.244652
349	364	363	3.54181	-8.99084	11.833		-0.0451259	0.076989	-0.0822017	-0.0211264		0.0497111	-0.089002	-0.0139421	-0.283288
350	351	365	3.51675	-8.86637	11.7458		0.186471	0.244299	0.000842143	0.0386599		0.528817	-0.0761771	-0.115273	0.0942209
350	365	364	3.48775	-8.76898	11.6732		0.138259	0.220707	0.0122434	0.0249286		0.394384	-0.0810896	-0.0803291	0.0388935
351	352	366	3.44802	-8.67218	11.6043		0.0974151	0.201712	0.0146734	0.015046		0.296236	-0.0837765	-0.0586984	-0.00875466
351	366	365	3.37753	-8.59009	11.4981		0.0590847	0.18302	0.0112388	0.00654629		0.211709	-0.0830674	-0.0425893	-0.0537533
352	353	501	3.30828	-8.44509	11.4246		0.0214479	0.163021	0.00310439	-0.0014954		0.132305	-0.0785234	-0.0290798	-0.0979887
352	501	500	3.2611	-8.32966	11.3823		-0.00930943	0.140809	-0.00969004	-0.00836291		0.068339	-0.0701984	-0.0194359	-0.13665
352	500	366	0.560993	-11.0382	12.8359		-0.0318125	0.116182	-0.0271357	-0.0138971		0.0221049	-0.0581042	-0.0139389	-0.168669
511	366	500	0.39755	-11.0149	12.7318		-0.0462506	0.0894958	-0.0479509	-0.0182229		-0.00779464	-0.0432867	-0.0118798	-0.194253
354	355	505	0.128822	-10.9464	12.6806		0.156991	0.226055	-0.00271274	0.0301577		0.409779	-0.0058506	-0.1055	0.083124
354	505	504	-0.0131637	-10.911	12.604		0.115578	0.206768	0.00828473	0.0174871		0.290068	-0.00869388	-0.074213	0.0385749
355	356	506	3.46218	-8.78458	11.6118		0.0811829	0.19207	0.0121283	0.00878937		0.205892	-0.0119603	-0.0553186	0.0029574
355	506	505	3.41653	-8.72945	11.5354		0.0486476	0.177247	0.0116727	0.00170169		0.134375	-0.0142884	-0.0412215	-0.0293554
356	357	507	3.35863	-8.66355	11.4529		0.0160374	0.160533	0.0079887	-0.00466191		0.0669367	-0.0151679	-0.0290731	-0.0604736
356	507	506	3.28532	-8.55748	11.3745		-0.0107606	0.14125	0.000999089	-0.00966183		0.0135666	-0.0143533	-0.0199348	-0.0867347
357	358	508	3.20482	-8.36376	11.3198		-0.0304382	0.119249	-0.0093132	-0.013156		-0.0235159	-0.0117903	-0.0140426	-0.107325
357	508	507	3.10068	-8.25107	11.24		-0.0429752	0.0950456	-0.0220677	-0.0153418		-0.0454233	-0.00787385	-0.0108649	-0.12257
358	359	368	3.04548	-8.19257	11.2007		0.135147	0.213033	-0.0059826	0.0234039		0.317984	0.049506	-0.10052	0.0742732
358	368	367	0.339172	-11.0206	12.5377		0.100713	0.197507	0.00410069	0.0118488		0.213979	0.0482064	-0.0731774	0.0387304
358	367	508	0.224934	-10.996	12.4097		0.0721093	0.1854	0.00875891	0.00415196		0.141977	0.0442965	-0.0563573	0.0122554
518	508	367	0.0506318	-10.9398	12.47		0.0446582	0.172256	0.0103995	-0.00176974		0.0815266	0.0391717	-0.0433509	-0.0105493
359	360	368	3.23453	-8.55746	11.3163		0.0166059	0.156406	0.00992527	-0.00669747		0.0249595	0.0333552	-0.0316429	-0.031708
369	368	360	3.17732	-8.47357	11.2796		-0.00669331	0.137891	0.00719485	-0.0101355		-0.0188254	0.0276409	-0.0222746	-0.0485925
360	361	369	3.10399	-8.34577	11.2349		-0.0240498	0.116723	0.00217683	-0.0119736		-0.0478506	0.0222051	-0.0154775	-0.0606188
370	369	361	3.00955	-8.23127	11.1785		-0.0352997	0.0936384	-0.00455203	-0.0124829		-0.0631749	0.0172365	-0.0108976	-0.0682359
361	362	370	2.93049	-8.19835	11.1369		0.119811	0.202919	-0.00877347	0.0187576		0.254134	0.0867217	-0.0993299	0.0680367
371	370	362	0.234911	-11.0024	12.2968		0.0916987	0.189952	0.000127795	0.00828518		0.165177	0.0860724	-0.0754327	0.0392966
362	363	371	0.134784	-10.9694	12.2524		0.0678135	0.178664	0.00510299	0.00137738		0.10305	0.0812823	-0.059716	0.0188968
372	371	363	-0.0233312	-10.9133	12.1574		0.0444912	0.165422	0.00800075	-0.00367364		0.0513524	0.0737647	-0.0468619	0.00227618
363	364	372	3.09226	-8.41535	11.22		0.0203578	0.148863	0.00951433	-0.00750834		0.00393636	0.0640496	-0.0348763	-0.0122756
373	372	364	3.02958	-8.33639	11.185		7.23221e-05	0.129905	0.00948328	-0.00979962		-0.0318395	0.0535094	-0.0248688	-0.0229735
364	365	509	2.94948	-8.26695	11.1459		-0.0153298	0.108753	0.00787195	-0.0104748		-0.0543398	0.0424489	-0.017086	-0.0294208
510	509	365	2.85649	-8.18523	11.1097		-0.0256274	0.0863115	0.00505784	-0.00986566		-0.0647322	0.0314675	-0.0112911	-0.0321817
364	509	373	2.75664	-8.12446	11.0762		0.110573	0.194865	-0.0110145	0.0163499		0.218485	0.104639	-0.101566	0.0645492
524	373	509	0.0973242	-10.9462	12.0339		0.0878168	0.183016	-0.0034746	0.00689544		0.143321	0.103612	-0.0803256	0.0402505
365	366	510	-0.0637352	-10.8831	11.9764		0.0674265	0.170755	0.00135681	0.000554549		0.0885855	0.0976421	-0.0646288	0.0227929
511	510	366	2.97554	-8.3466	11.1572		0.0471884	0.155788	0.00468886	-0.00393907		0.0431906	0.0881952	-0.050982	0.00897917
367	368	518	2.88439	-8.30087	11.1244		0.0262724	0.137256	0.006975	-0.00706028		0.00297772	0.0758214	-0.0380751	-0.00238962
519	518	368	2.76987	-8.20714	11.089		0.0085068	0.116989	0.00807833	-0.00866001		-0.0265717	0.0624214	-0.0271385	-0.0101514
368	369	519	2.66821	-8.11331	11.0592		-0.00525752	0.0953942	0.00796842	-0.00870513		-0.0442398	0.0484178	-0.0184456	-0.014048
520	519	369	0.10668	-10.9188	11.8072		-0.0148357	0.0734437	0.00693053	-0.00756994		-0.0514397	0.0346086	-0.0117948	-0.0147461
369	370	520	-0.101195	-10.8366	11.743		0.104503	0.186867	-0.0128152	0.0155097		0.200584	0.109001	-0.10539	0.0629486
521	520	370	2.78182	-8.31407	11.1057		0.0860681	0.174905	-0.00662003	0.00698767		0.137577	0.106771	-0.0859067	0.0414102
370	371	521	2.66613	-8.19814	11.0736		0.0682013	0.160531	-0.00216337	0.00106212		0.0884428	0.0993464	-0.0694003	0.0248701
522	521	371	2.56942	-8.10803	11.0485		0.0502754	0.143053	0.00111892	-0.00309294		0.0476451	0.0883415	-0.0543692	0.0117053
371	372	523	0.0799758	-10.8516	11.5186		0.0320554	0.122214	0.00343838	-0.00578727		0.0131081	0.0743621	-0.0402504	0.00130729
371	523	522	-0.153976	-10.7763	11.5133		0.0164926	0.100602	0.00470419	-0.0070333		-0.01161	0.059692	-0.0283771	-0.00560857
372	373	524	2.70215	-8.34095	11.1088		0.00424306	0.0787933	0.00489616	-0.00683382		-0.0257184	0.0448386	-0.0190454	-0.00888328
372	524	523	2.64305	-8.25584	11.0871		-0.00461309	0.0577044	0.00427688	-0.00558719		-0.0309247	0.0306131	-0.0120066	-0.00927142
374	375	386	2.56612	-8.17836	11.0679		1.40529	-1.47748	-0.155833	0.182014		2.87959	-1.38889	0.464166	-0.00128321
374	386	385	0.152458	-10.8057	11.2483		1.45843	-1.45409	0.028379	0.11395		2.89692	-1.42779	0.604576	-0.0932399
374	542	375	-0.037651	-10.7675	11.3118		1.50153	-1.43783	0.219149	0.048586		2.90451	-1.47825	0.7458	-0.18186
543	375	542	2.78436	-8.51555	11.1545		1.53488	-1.4297	0.409545	-0.0142235		2.90168	-1.53906	0.885528	-0.266679
374	385	556	2.71053	-8.43399	11.1402		1.54584	-1.43543	0.584608	-0.0702695		2.87635	-1.61704	1.01656	-0.343162
374	556	542	2.64995	-8.35647	11.1221		1.24853	-1.39146	-0.302448	0.148714		2.65118	-1.29513	0.410134	-0.136884
375	376	387	2.57344	-8.26873	11.1042		1.28397	-1.36066	-0.13355	0.0858635		2.66326	-1.31507	0.535142	-0.220579
375	387	386	2.56534	-8.2229	11.0831		1.3088	-1.33723	0.0443597	0.025464		2.66698	-1.34786	0.661335	-0.300407
375	543	376	0.186519	-10.7594	11.067		1.32345	-1.32253	0.224081	-0.0329015		2.66071	-1.39221	0.786763	-0.376759
544	376	543	0.034294	-10.7313	11.113		1.31813	-1.32152	0.391892	-0.0845812		2.63096	-1.45462	0.904384	-0.443634
376	377	388	2.92359	-8.71628	11.1938		0.952626	-0.760673	-0.0798805	0.639756		2.89138	-1.40816	-0.254262	0.716019
376	388	387	2.89573	-8.68136	11.1891		0.886703	-0.927886	-0.143375	0.62841		2.79863	-1.45047	-0.219424	0.638103
376	544	377	2.82799	-8.59133	11.1771		0.842436	-1.08318	-0.235235	0.601616		2.70631	-1.46562	-0.183931	0.545072
545	377	544	2.67571	-8.45107	11.1713		0.821432	-1.21311	-0.340509	0.562393		2.61985	-1.46008	-0.146246	0.443223
377	378	389	2.60516	-8.3599	11.1434		0.824296	-1.31262	-0.453586	0.511871		2.54131	-1.43628	-0.105795	0.334919
377	389	388	2.57336	-8.30878	11.1249		0.84786	-1.37283	-0.541219	0.452654		2.48086	-1.39973	-0.0553233	0.225634
377	545	378	0.388448	-10.7445	10.8988		0.89142	-1.39175	-0.596018	0.385321		2.44076	-1.35165	0.00678059	0.116588
546	378	545	0.307643	-10.7416	10.9395		0.948468	-1.37767	-0.615854	0.312953		2.41885	-1.29702	0.0797622	0.00953995
378	379	390	0.116988	-10.6878	10.9317		1.00165	-1.35271	-0.595053	0.243766		2.40937	-1.24912	0.161609	-0.090814
378	390	389	3.16573	-9.06484	11.0588		1.04723	-1.32023	-0.532265	0.178225		2.40894	-1.2126	0.252386	-0.183485
378	546	379	3.14002	-9.00139	11.0917		1.07869	-1.28611	-0.42513	0.117141		2.41162	-1.19559	0.352203	-0.266744
547	379	546	3.08715	-8.89952	11.1445		1.09603	-1.25035	-0.273649	0.0605124		2.41742	-1.1981	0.461061	-0.340589
379	380	391	2.98907	-8.75976	11.1889		1.10242	-1.22185	-0.111069	0.00573726		2.41616	-1.21462	0.571707	-0.410499
379	391	390	2.91105	-8.6961	11.2012		1.09855	-1.20259	0.0552187	-0.0477634		2.40558	-1.24392	0.682528	-0.477689
379	547	548	2.80929	-8.59835	11.2067		1.0775	-1.19579	0.21282	-0.0947387		2.37029	-1.29108	0.786144	-0.533987
379	548	380	2.70824	-8.50371	11.2058		0.868726	-0.592675	-0.0372057	0.569367		2.80606	-1.3882	-0.24104	0.655715
380	381	392	2.6238	-8.42846	11.2041		0.797506	-0.750666	-0.0963306	0.554837		2.69205	-1.43106	-0.203881	0.5662
380	392	391	0.412527	-10.6979	10.7962		0.748784	-0.901991	-0.18759	0.527933		2.58048	-1.44531	-0.168205	0.461605
380	548	549	0.230387	-10.6379	10.7565		0.722869	-1.03325	-0.296818	0.490361		2.47483	-1.43672	-0.131952	0.347784
380	549	381	0.039324	-10.5922	10.7613		0.719878	-1.13943	-0.4187	0.44276		2.37641	-1.40745	-0.0943509	0.22693
381	382	393	3.1727	-9.35174	10.8625		0.735632	-1.20891	-0.520184	0.387989		2.2969	-1.36237	-0.0495918	0.107651
381	393	392	3.17763	-9.22352	10.9042		0.7692	-1.23911	-0.593925	0.326686		2.23888	-1.30258	0.00361622	-0.00814073
381	549	550	3.16929	-9.09809	10.9746		0.814331	-1.23688	-0.63647	0.261584		2.20039	-1.23371	0.0649052	-0.118528
381	550	382	3.14224	-8.98904	11.0417		0.854351	-1.22045	-0.638616	0.19998		2.17616	-1.1708	0.133294	-0.218395
382	383	394	3.08024	-8.85113	11.1119		0.885564	-1.19324	-0.598402	0.142038		2.16306	-1.11893	0.209233	-0.307071
382	394	393	3.01349	-8.76739	11.1701		0.901502	-1.1612	-0.512396	0.0880526		2.15561	-1.08699	0.293509	-0.383381
382	550	551	2.98053	-8.72882	11.1925		0.902165	-1.12431	-0.380598	0.0380228		2.15382	-1.07497	0.386121	-0.447324
382	551	383	0.582872	-10.5628	10.4898		0.891732	-1.09421	-0.236062	-0.0109119		2.14601	-1.078	0.481262	-0.507508
383	551	557	0.375677	-10.5725	10.571		0.871134	-1.07346	-0.0861316	-0.0593874		2.12959	-1.095	0.577639	-0.565845
383	557	394	0.136152	-10.5101	10.5507		0.836289	-1.06308	0.0583357	-0.10154		2.08794	-1.12899	0.667459	-0.61166
384	385	398	-0.0104891	-10.5243	10.6422		0.774862	-0.402807	0.00237403	0.48622		2.65767	-1.32343	-0.225364	0.584155
399	398	385	3.15045	-9.31293	10.7842		0.700555	-0.546542	-0.0488519	0.469288		2.52681	-1.36665	-0.186172	0.48571
384	555	556	3.16814	-9.26235	10.8421		0.647784	-0.689034	-0.13414	0.443208		2.39989	-1.38078	-0.150375	0.37242
384	556	385	0.81375	-10.4587	10.2825		0.616703	-0.817918	-0.240867	0.408729		2.27992	-1.37112	-0.115639	0.250055
384	398	555	0.686486	-10.4794	10.3318		0.607371	-0.928558	-0.364302	0.366132		2.16802	-1.33965	-0.0810888	0.120781
563	555	398	0.444351	-10.4435	10.3305		0.61498	-1.00708	-0.472948	0.318078		2.07592	-1.29024	-0.0422964	-0.0044769
385	386	399	0.288012	-10.4798	10.4366		0.638461	-1.05041	-0.559808	0.265156		2.00623	-1.22376	0.00172216	-0.123291
400	399	386	3.11703	-9.43348	10.7193		0.671882	-1.06351	-0.620325	0.209581		1.95676	-1.14615	0.0510177	-0.233777
393	394	401	3.07656	-9.52018	10.6645		0.699425	-1.05967	-0.642348	0.157257		1.92163	-1.07328	0.105725	-0.33091
402	401	394	3.02269	-9.54724	10.583		0.717453	-1.04212	-0.623367	0.108066		1.89796	-1.01064	0.16671	-0.414322
394	395	402	2.94079	-9.60462	10.4852		0.719595	-1.0166	-0.558991	0.0617972		1.88071	-0.967813	0.235487	-0.483374
403	402	395	2.83188	-9.67372	10.376		0.705852	-0.983079	-0.44922	0.0184524		1.86989	-0.944812	0.312056	-0.538064
394	557	558	2.73225	-9.77448	10.3232		0.681031	-0.955447	-0.325549	-0.024629		1.85375	-0.937758	0.391989	-0.589319
394	558	395	1.05501	-10.3972	10.1969		0.646203	-0.936781	-0.194976	-0.0680381		1.8297	-0.945789	0.474301	-0.639566
395	396	404	0.924671	-10.4097	10.2115		0.600138	-0.925626	-0.0665544	-0.10535		1.78099	-0.969569	0.550901	-0.675479
395	404	403	0.75896	-10.3861	10.1821		0.87399	0.0274279	0.0292461	0.421896		2.76252	-1.06822	-0.30594	0.67914
395	558	396	0.600754	-10.3702	10.1799		0.774262	-0.0834023	0.0426567	0.410946		2.61436	-1.15264	-0.255976	0.598098
559	396	558	2.75372	-9.66539	10.2667		0.678982	-0.205978	0.0360808	0.398288		2.46423	-1.22432	-0.209827	0.507252
396	559	404	2.65469	-9.75556	10.2228		0.602881	-0.33232	-0.00485217	0.379629		2.31935	-1.26733	-0.168741	0.402048
564	404	559	2.5429	-9.76476	10.1259		0.545961	-0.462431	-0.0801423	0.354969		2.17973	-1.28166	-0.132719	0.282486
397	398	407	2.41091	-9.79137	10.043		0.509005	-0.585592	-0.179173	0.324378		2.04875	-1.27223	-0.0993283	0.154452
397	407	406	2.23965	-9.82048	9.9519		0.492308	-0.697784	-0.297963	0.287883		1.92769	-1.24088	-0.0676555	0.0201541
397	562	398	2.05288	-9.93969	9.95841		0.49096	-0.783656	-0.407821	0.247651		1.82741	-1.19024	-0.0346242	-0.107935
563	398	562	1.87863	-10.015	9.95441		0.503872	-0.839797	-0.502371	0.204164		1.75031	-1.12092	0.000449293	-0.227044
397	406	568	1.69415	-10.0771	9.95273		0.525519	-0.869198	-0.576223	0.159032		1.69369	-1.03888	0.0380336	-0.335464
397	568	562	1.49409	-10.1298	9.95451		0.541166	-0.879835	-0.615008	0.116549		1.65032	-0.96006	0.0793785	-0.428639
403	404	409	1.27272	-10.1689	9.95202		0.547216	-0.874659	-0.615695	0.0763489		1.61755	-0.890345	0.125769	-0.506444
403	409	408	1.06428	-10.2865	10.0612		0.537374	-0.858827	-0.572985	0.0377922		1.59069	-0.84001	0.179454	-0.568658
404	405	410	0.850294	-10.2961	10.059		0.511637	-0.83234	-0.486875	0.000878655		1.56975	-0.809056	0.240433	-0.61528
404	410	409	0.678369	-10.2788	10.0431		0.474916	-0.810551	-0.386059	-0.036559		1.54387	-0.794844	0.305629	-0.658783
404	564	405	0.568538	-10.2894	10.0714		0.788924	0.162025	0.0346858	0.353883		2.59152	-0.961622	-0.302977	0.62157
565	405	564	2.10075	-9.80243	9.85487		0.69135	0.0708383	0.0554988	0.337778		2.42719	-1.04244	-0.249118	0.533876
405	565	410	1.95632	-9.85968	9.83791		0.596709	-0.0314892	0.0584546	0.321239		2.26116	-1.11142	-0.199526	0.436624
571	410	565	1.78458	-9.91953	9.82534		0.518306	-0.141036	0.0279765	0.301318		2.10202	-1.15289	-0.156391	0.325857
406	412	568	1.60087	-9.96899	9.81422		0.456139	-0.257801	-0.0359357	0.278013		1.94978	-1.16686	-0.119716	0.201576
575	568	412	1.40826	-10.0051	9.80074		0.411705	-0.372613	-0.124543	0.250834		1.80804	-1.15764	-0.0869946	0.0696525
410	411	415	1.24161	-10.0271	9.78858		0.385563	-0.482034	-0.234569	0.219598		1.67814	-1.12688	-0.0572884	-0.0677115
416	415	411	1.09066	-10.1148	9.86291		0.373512	-0.570663	-0.341136	0.186013		1.57001	-1.076	-0.0289081	-0.19719
410	571	572	0.907068	-10.1783	9.91901		0.374615	-0.635081	-0.438716	0.15046		1.48586	-1.00535	-0.0014782	-0.315821
410	572	411	0.768077	-10.2127	9.95409		0.383885	-0.676755	-0.521468	0.114046		1.42246	-0.920792	0.0258235	-0.422123
411	572	583	3.14352	-9.70531	13.865		0.388017	-0.69961	-0.573814	0.0797209		1.37119	-0.838004	0.0551899	-0.512137
411	583	416	3.03296	-9.82059	13.9414		0.383356	-0.706136	-0.592166	0.0469704		1.3295	-0.763233	0.088279	-0.585808
412	413	575	2.89724	-9.94378	14.0145		0.363505	-0.700695	-0.570239	0.014893		1.29292	-0.707407	0.127993	-0.643039
576	575	413	2.75175	-10.0593	14.0834		0.328463	-0.683287	-0.508033	-0.0165113		1.26145	-0.670527	0.174331	-0.683829
413	418	414	2.62651	-10.1415	14.1445		0.282434	-0.669311	-0.430425	-0.0489521		1.22517	-0.651144	0.225605	-0.721504
419	414	418	2.5363	-10.2316	14.1196		0.948004	0.415654	-0.0943013	0.349501		2.82028	-0.595116	-0.472966	0.76491
413	414	576	2.40021	-10.2941	14.1765		0.886808	0.388096	-0.0474866	0.334501		2.72719	-0.682609	-0.42246	0.720891
577	576	414	2.22555	-10.3613	14.2359		0.808992	0.34185	-0.00535383	0.315912		2.58876	-0.766263	-0.365805	0.654663
414	419	577	2.04236	-10.418	14.2868		0.717009	0.278384	0.0311989	0.29462		2.41233	-0.845887	-0.304758	0.568837
587	577	419	1.87636	-10.4664	14.3129		0.621904	0.204302	0.0581303	0.274614		2.23102	-0.920628	-0.247228	0.475155
416	417	424	3.30754	-9.57123	13.6154		0.528003	0.120017	0.0695266	0.255189		2.0486	-0.984839	-0.194326	0.372405
425	424	417	3.23814	-9.64823	13.692		0.446841	0.0266305	0.0496171	0.23447		1.87509	-1.02346	-0.149012	0.257356
416	583	584	3.10055	-9.81895	13.7712		0.378419	-0.0758565	-0.00159819	0.212456		1.7105	-1.0365	-0.111286	0.130008
416	584	417	2.97092	-9.95565	13.8385		0.325007	-0.179724	-0.0771219	0.188213		1.55836	-1.0275	-0.0785896	-0.00392678
417	584	596	2.82315	-10.0847	13.9095		0.287457	-0.282076	-0.17433	0.161389		1.42002	-0.997796	-0.0499645	-0.142305
417	596	425	2.65274	-10.2093	13.9856		0.263064	-0.368886	-0.273138	0.133275		1.30447	-0.947704	-0.0251332	-0.271639
419	427	428	2.48258	-10.337	14.0032		0.251228	-0.437038	-0.369083	0.104157		1.21371	-0.877293	-0.00403398	-0.388933
419	428	420	2.31014	-10.4209	14.0551		0.247623	-0.486944	-0.45625	0.0747393		1.14398	-0.79221	0.0144435	-0.492974
419	420	587	2.12918	-10.4808	14.1155		0.88239	0.474009	-0.106078	0.31569		2.69908	-0.506786	-0.487427	0.737567
588	587	420	1.94946	-10.5303	14.1608		0.821587	0.452426	-0.0604066	0.294748		2.5794	-0.581316	-0.432613	0.684772
420	428	429	1.75097	-10.5692	14.2023		0.745665	0.414573	-0.0176835	0.271705		2.41893	-0.653699	-0.371903	0.611862
420	429	421	1.57077	-10.656	14.1206		0.656723	0.361865	0.0212182	0.247269		2.22454	-0.723666	-0.307085	0.521236
420	421	589	1.37779	-10.6681	14.1458		0.564203	0.300667	0.0523709	0.224617		2.02715	-0.790004	-0.246199	0.423695
420	589	588	1.21859	-10.6847	14.1287		0.471708	0.230805	0.0701576	0.203333		1.83082	-0.847473	-0.190539	0.318308
421	429	430	3.42259	-9.49499	13.2766		0.388841	0.151805	0.0596005	0.182306		1.64634	-0.882097	-0.14356	0.202597
421	430	422	3.32244	-9.60662	13.4754		0.315603	0.0636671	0.0206994	0.161537		1.47371	-0.893877	-0.10526	0.0765624
421	422	590	3.22232	-9.74389	13.5563		0.254595	-0.0274342	-0.0409099	0.139729		1.31511	-0.885451	-0.0727795	-0.0547661
421	590	589	1.46111	-10.7235	14.0207		0.206794	-0.119184	-0.123114	0.116395		1.17135	-0.857811	-0.0450466	-0.189502
422	430	431	1.30998	-10.7423	14.0054		0.17152	-0.199962	-0.21064	0.0925391		1.05121	-0.81049	-0.0228885	-0.314626
422	431	423	1.07751	-10.76	13.9656		0.148621	-0.267184	-0.300095	0.0683849		0.956639	-0.743388	-0.00648924	-0.427244
422	423	591	0.912866	-10.7647	13.9462		0.134495	-0.320674	-0.38586	0.0443483		0.883585	-0.661743	0.00544598	-0.526427
422	591	590	3.44699	-9.54325	13.062		0.82946	0.511915	-0.121459	0.289449		2.57426	-0.419509	-0.502574	0.71257
423	431	600	3.37357	-9.63155	13.2286		0.768892	0.492398	-0.0774896	0.264088		2.42567	-0.478572	-0.443408	0.651466
423	600	591	1.04966	-10.8401	13.778		0.69446	0.458772	-0.0351319	0.238042		2.24143	-0.537159	-0.378575	0.572786
424	425	436	0.878945	-10.835	13.7611		0.608065	0.412468	0.00474391	0.211831		2.02814	-0.594958	-0.309957	0.478769
424	436	435	0.625429	-10.8144	13.7391		0.518247	0.359935	0.0382204	0.187788		1.81558	-0.650566	-0.246029	0.379496
425	426	437	0.490831	-10.8012	13.7218		0.427824	0.300875	0.0603477	0.16567		1.60782	-0.699322	-0.188166	0.274333
425	437	436	3.5131	-9.46042	12.8532		0.344305	0.234487	0.0579266	0.144825		1.41577	-0.728797	-0.140035	0.161581
425	596	426	3.56524	-9.32031	12.7662		0.267691	0.16077	0.030957	0.125255		1.23944	-0.738992	-0.101638	0.0412405
597	426	596	3.577	-9.30084	12.6752		0.20047	0.0842552	-0.0159069	0.105382		1.07829	-0.731501	-0.0695644	-0.0828655
426	597	437	0.853224	-10.892	13.6056		0.143576	0.00664072	-0.0809199	0.0846151		0.93215	-0.70692	-0.0425345	-0.209304
606	437	597	0.746009	-10.8855	13.5847		0.0988782	-0.0638901	-0.153641	0.063806		0.81025	-0.664364	-0.0221739	-0.326151
429	439	430	0.496459	-10.8572	13.5527		0.0667922	-0.125519	-0.231751	0.043144		0.714651	-0.603634	-0.00884397	-0.430755
440	430	439	0.327336	-10.8564	13.44		0.0445018	-0.177945	-0.3103	0.0228729		0.641262	-0.529391	-0.00116896	-0.522482
430	440	431	3.51811	-9.49475	12.7519		0.781331	0.536915	-0.136137	0.267447		2.44765	-0.333877	-0.515633	0.68674
441	431	440	3.54432	-9.42044	12.6932		0.720353	0.517025	-0.0939228	0.238449		2.26957	-0.376897	-0.451861	0.61801
431	441	432	3.5844	-9.2936	12.5509		0.646617	0.484992	-0.0522601	0.209971		2.06106	-0.421088	-0.38264	0.534419
442	432	441	3.60734	-9.17853	12.4135		0.561974	0.442343	-0.0120397	0.182381		1.82876	-0.4661	-0.310018	0.438123
431	432	601	3.61595	-9.0729	12.2936		0.474754	0.395955	0.0227289	0.157342		1.60251	-0.510351	-0.24321	0.33883
431	601	600	3.61396	-8.96003	12.1809		0.387016	0.345555	0.0478718	0.134734		1.38619	-0.549845	-0.183613	0.236175
432	442	433	3.60211	-8.8501	12.073		0.304248	0.290412	0.0522594	0.114243		1.19015	-0.573929	-0.134953	0.129181
443	433	442	3.58324	-8.75286	11.9783		0.226451	0.230527	0.0358916	0.0958694		1.01436	-0.5826	-0.0972303	0.017851
432	433	601	0.441539	-10.9067	13.3665		0.155499	0.168618	0.00273337	0.0777584		0.854443	-0.576413	-0.066216	-0.0956369
602	601	433	0.323917	-10.9085	13.2506		0.0920949	0.105706	-0.0457284	0.0592145		0.708732	-0.555574	-0.0403247	-0.210465
433	443	434	0.159731	-10.8791	13.1753		0.734397	0.552461	-0.148143	0.248159		2.3201	-0.250162	-0.525334	0.658619
444	434	443	3.58384	-9.30648	12.4142		0.672141	0.530431	-0.107504	0.215969		2.11274	-0.277444	-0.456605	0.583048
433	434	602	3.59205	-9.22938	12.3039		0.598125	0.49806	-0.0665789	0.185226		1.88004	-0.307521	-0.382642	0.495383
603	602	434	3.59974	-9.10603	12.18		0.514305	0.457051	-0.0263023	0.156209		1.62894	-0.339989	-0.305729	0.397785
434	444	603	3.59331	-8.98351	12.0671		0.429478	0.415065	0.00912261	0.130173		1.39079	-0.373036	-0.236134	0.29999
610	603	444	3.57692	-8.85952	11.9604		0.345011	0.371858	0.036288	0.107108		1.16898	-0.403373	-0.175238	0.201864
436	437	446	3.54449	-8.7093	11.8501		0.264557	0.326782	0.0461061	0.086997		0.972573	-0.422236	-0.126718	0.103054
447	446	437	3.4677	-8.56437	11.6742		0.188114	0.279835	0.0385769	0.0698382		0.801567	-0.429623	-0.0905748	0.00356101
437	438	447	3.38714	-8.37158	11.5572		0.116417	0.231728	0.0172287	0.053465		0.646551	-0.425115	-0.0614856	-0.0964722
448	447	438	3.31516	-8.23388	11.47		0.0497387	0.182728	-0.0166151	0.0370647		0.503996	-0.408555	-0.0374545	-0.196992
437	606	607	3.2753	-8.16403	11.4233		0.466496	0.457575	-0.0374443	0.133827		1.43476	-0.221846	-0.297706	0.358889
437	607	438	0.264843	-10.9333	13.0629		0.384588	0.418834	-0.00223871	0.106996		1.18908	-0.244312	-0.226287	0.264335
438	607	614	0.0453795	-10.8833	12.9561		0.304366	0.381558	0.025775	0.0836268		0.966224	-0.26596	-0.165039	0.172569
438	614	448	-0.148828	-10.8198	12.9482		0.227905	0.345086	0.0394281	0.0639634		0.773596	-0.280007	-0.117465	0.083774
441	449	450	3.42265	-8.57737	11.575		0.155203	0.309418	0.0387206	0.048006		0.611199	-0.286455	-0.0835664	-0.00204963
441	450	442	3.38413	-8.48261	11.5287		0.420859	0.445499	-0.0445024	0.116058		1.25592	-0.120053	-0.286937	0.323258
442	450	451	3.31871	-8.34588	11.4549		0.343572	0.409784	-0.0107775	0.0889605		1.01127	-0.13332	-0.216049	0.234051
442	451	443	3.24002	-8.21169	11.3761		0.269187	0.377499	0.0166197	0.0656272		0.794048	-0.147329	-0.156225	0.150166
443	451	452	3.13403	-8.111	11.2857		0.198586	0.347717	0.0321633	0.0465501		0.610147	-0.157344	-0.110625	0.0722638
443	452	444	3.03084	-8.02001	11.2111		0.131768	0.320438	0.0358534	0.0317295		0.459565	-0.163364	-0.0792477	0.000344441
444	452	453	2.96546	-7.96867	11.168		0.377447	0.42135	-0.0475644	0.102788		1.09243	-0.0345127	-0.273574	0.290881
444	453	445	0.0117402	-10.8983	12.7917		0.306492	0.388506	-0.0165594	0.0759514		0.857306	-0.0399576	-0.205571	0.209075
444	445	610	-0.134346	-10.8508	12.7362		0.239516	0.360324	0.00879109	0.0529941		0.652301	-0.0473769	-0.148931	0.134521
611	610	445	-0.310455	-10.7899	12.6603		0.176587	0.335357	0.0243288	0.0346408		0.481944	-0.0541347	-0.106306	0.068305
445	453	617	3.21964	-8.28293	11.3418		0.117707	0.313606	0.0300536	0.0208916		0.346238	-0.060231	-0.0776971	0.0104258
445	617	611	3.16314	-8.227	11.2958		1.32196	-1.45852	0.059369	0.265796		2.99352	-1.54554	0.516353	0.0999327
446	447	455	3.06493	-8.14119	11.2219		1.39994	-1.45494	0.241768	0.185589		3.02548	-1.59057	0.668872	-0.00542758
446	455	454	2.96484	-8.04403	11.1615		1.46852	-1.45776	0.429867	0.10774		3.04782	-1.64769	0.821549	-0.107315
447	448	456	2.86702	-7.98413	11.1126		1.52717	-1.46849	0.617194	0.0327429		3.06041	-1.716	0.9717	-0.204498
447	456	455	-0.0902186	-10.8877	12.5267		1.55938	-1.49246	0.78841	-0.034116		3.04859	-1.802	1.11148	-0.292353
448	614	621	-0.274613	-10.814	12.4766		1.13565	-1.35846	-0.0841404	0.235325		2.76776	-1.46569	0.465095	-0.023206
448	621	456	-0.388192	-10.7704	12.276		1.19498	-1.34942	0.0797021	0.159592		2.79374	-1.49071	0.60208	-0.122687
449	457	458	2.99959	-8.14377	11.1747		1.244	-1.34674	0.252001	0.0860635		2.81101	-1.52897	0.739464	-0.217898
449	458	450	2.90198	-8.10793	11.1262		1.28209	-1.35193	0.42624	0.0148885		2.8181	-1.57943	0.874961	-0.30844
450	458	459	2.77651	-7.98195	11.0754		1.29629	-1.37008	0.588696	-0.0482549		2.79938	-1.64897	1.00133	-0.388515
450	459	451	2.67746	-7.92885	11.0398		0.871878	-0.654051	-0.00128573	0.735018		2.92427	-1.50393	-0.242196	0.828386
451	459	460	-0.070067	-10.8995	12.3442		0.790388	-0.799468	-0.0447048	0.728637		2.83289	-1.55556	-0.209175	0.760787
451	460	452	-0.205119	-10.8436	12.1808		0.730007	-0.937391	-0.113675	0.705797		2.74423	-1.58147	-0.174908	0.677786
452	460	461	-0.35658	-10.7806	12.0961		0.691667	-1.05656	-0.1951	0.670521		2.66269	-1.58714	-0.137583	0.585985
452	461	453	2.7973	-8.08576	11.0857		0.675717	-1.15276	-0.284066	0.624317		2.58994	-1.5746	-0.0965185	0.487859
453	461	624	2.68799	-8.02285	11.0515		0.684838	-1.21836	-0.351614	0.567439		2.537	-1.54818	-0.043173	0.384937
453	624	617	2.57452	-7.90855	11.0144		0.719627	-1.25166	-0.391308	0.499944		2.50632	-1.50884	0.0243518	0.277559
455	456	463	2.47712	-7.8381	10.9857		0.773977	-1.25892	-0.401089	0.424812		2.4955	-1.46154	0.105036	0.167449
455	463	462	-0.246694	-10.8107	11.9396		0.831604	-1.25686	-0.375474	0.349992		2.49814	-1.41954	0.196161	0.059207
456	621	463	-0.422625	-10.7413	11.9362		0.888304	-1.24827	-0.312758	0.276076		2.51053	-1.38773	0.297413	-0.0456012
628	463	621	2.55474	-8.01009	11.0287		0.93672	-1.23805	-0.209957	0.204104		2.52615	-1.37473	0.408246	-0.144235
457	464	458	2.4652	-7.90251	10.9986		0.976851	-1.2262	-0.0670712	0.134076		2.545	-1.38054	0.528658	-0.236695
465	458	464	2.39152	-7.81583	10.9751		1.00602	-1.22037	0.0869377	0.0657368		2.55605	-1.40082	0.650108	-0.324509
458	465	459	-0.322074	-10.7514	11.7078		1.02362	-1.22223	0.245634	-0.000969855		2.55687	-1.43463	0.770697	-0.408017
466	459	465	-0.495946	-10.6951	11.78		1.02028	-1.2357	0.396918	-0.0598667		2.53043	-1.48818	0.883314	-0.479615
459	466	460	2.48638	-8.03954	11.0305		0.804372	-0.499813	0.0363996	0.670029		2.8795	-1.49281	-0.232795	0.780012
467	460	466	2.43197	-7.96372	11.0126		0.714267	-0.637882	-0.00376471	0.659585		2.7627	-1.54531	-0.196711	0.700626
460	467	461	2.35673	-7.8739	10.9908		0.644972	-0.771649	-0.0727946	0.635586		2.64901	-1.57031	-0.161437	0.605826
468	461	467	-0.31966	-10.7118	11.4839		0.596592	-0.889663	-0.158025	0.600859		2.54163	-1.5728	-0.124686	0.501937
461	468	624	-0.505295	-10.6565	11.5626		0.569164	-0.987628	-0.254707	0.556462		2.44175	-1.55466	-0.0856019	0.39133
631	624	468	-0.622603	-10.6018	11.5086		0.565089	-1.05692	-0.335125	0.50303		2.36296	-1.51928	-0.0373429	0.278215
462	463	469	2.47568	-8.09574	11.0505		0.584899	-1.09562	-0.39312	0.440703		2.30828	-1.46742	0.0216108	0.163527
470	469	463	2.39905	-8.01114	11.0309		0.622881	-1.1092	-0.425569	0.372119		2.27566	-1.40472	0.0906228	0.0490977
463	628	470	2.32775	-7.93261	11.0133		0.663796	-1.11224	-0.424144	0.30431		2.25964	-1.34617	0.167996	-0.0601875
635	470	628	-0.215357	-10.7104	11.3192		0.703326	-1.10738	-0.386206	0.237582		2.25658	-1.29723	0.253881	-0.162958
464	473	465	-0.395413	-10.6427	11.3201		0.733911	-1.09926	-0.30714	0.172471		2.26009	-1.26739	0.348546	-0.256817
474	465	473	-0.599671	-10.5699	11.3515		0.755551	-1.08788	-0.186945	0.108978		2.27017	-1.25666	0.451989	-0.341764
465	474	466	2.50848	-8.23249	11.109		0.765848	-1.08187	-0.0533357	0.0464683		2.27324	-1.26163	0.55737	-0.422008
475	466	474	2.48337	-8.17771	11.0865		0.764267	-1.08313	0.0875278	-0.015199		2.26629	-1.28154	0.663168	-0.498484
466	475	467	2.35227	-8.04625	11.0606		0.744977	-1.09384	0.225271	-0.0693697		2.2315	-1.32134	0.762266	-0.561481
476	467	475	2.32408	-7.98019	11.033		0.723926	-0.319968	0.0692772	0.583764		2.75395	-1.42597	-0.220004	0.710304
467	476	477	-0.11539	-10.7012	11.1653		0.628462	-0.446606	0.0351278	0.569864		2.61584	-1.47876	-0.181081	0.621379
467	477	468	-0.261898	-10.6366	11.1262		0.551996	-0.57262	-0.0295687	0.545841		2.48155	-1.50357	-0.144926	0.517566
468	477	640	-0.463275	-10.5454	11.0831		0.494857	-0.687155	-0.113266	0.513517		2.35429	-1.50508	-0.109002	0.405138
468	640	631	2.59852	-8.3994	11.1907		0.457171	-0.786142	-0.211636	0.473578		2.23526	-1.48506	-0.0723567	0.286449
469	470	479	2.55904	-8.35216	11.1746		0.440998	-0.860042	-0.299248	0.426535		2.1387	-1.44545	-0.0297937	0.167634
480	479	470	2.47145	-8.24002	11.14		0.446797	-0.906734	-0.370454	0.372504		2.06779	-1.38671	0.0198419	0.0500589
470	635	644	2.3597	-8.11411	11.1045		0.469262	-0.930459	-0.421251	0.31356		2.02029	-1.31468	0.0763534	-0.0645695
470	644	480	2.30077	-8.05141	11.0872		0.494246	-0.942525	-0.440969	0.255243		1.99019	-1.24505	0.139216	-0.171697
471	482	483	-0.0888575	-10.6378	10.9624		0.517423	-0.94532	-0.426138	0.197572		1.97401	-1.18377	0.209115	-0.270187
471	483	472	-0.284485	-10.5561	10.9145		0.531226	-0.943023	-0.370684	0.14058		1.96565	-1.14127	0.28725	-0.358052
472	483	484	-0.418893	-10.4842	10.8477		0.535652	-0.935635	-0.274606	0.0842688		1.96511	-1.11755	0.373621	-0.435291
472	484	473	2.89181	-8.65457	11.2209		0.528642	-0.932695	-0.163334	0.0281244		1.95814	-1.11065	0.46303	-0.508041
473	484	485	2.80962	-8.58832	11.2322		0.509737	-0.936322	-0.0425179	-0.0279669		1.94156	-1.12015	0.554324	-0.577667
473	485	474	2.71506	-8.51076	11.2376		0.476642	-0.946598	0.0793354	-0.0769552		1.89793	-1.14923	0.640395	-0.6322
474	485	486	2.6082	-8.41749	11.2427		0.871301	0.0789747	0.0677679	0.504582		2.88944	-1.14572	-0.302812	0.783211
474	486	475	2.54002	-8.35474	11.2163		0.753546	-0.0200582	0.0907779	0.497101		2.73042	-1.23707	-0.252699	0.710586
475	638	639	2.47315	-8.28436	11.1949		0.638901	-0.12964	0.0953982	0.486856		2.56884	-1.31656	-0.206479	0.627861
475	639	476	2.401	-8.21998	11.1964		0.540321	-0.242244	0.069185	0.470073		2.41221	-1.3687	-0.164849	0.531221
475	486	650	-0.141247	-10.5296	10.735		0.457805	-0.357873	0.0121381	0.446752		2.26052	-1.3935	-0.127811	0.420666
475	650	638	-0.325427	-10.4772	10.7419		0.392625	-0.466801	-0.0657616	0.417876		2.11767	-1.39537	-0.0927223	0.302501
476	639	640	-0.398646	-10.461	10.761		0.345258	-0.565383	-0.160772	0.383811		1.98513	-1.37595	-0.0585943	0.179091
476	640	477	3.16071	-9.06256	10.897		0.317527	-0.643489	-0.250605	0.344664		1.87648	-1.33551	-0.021829	0.0578905
478	479	488	3.14074	-8.94993	10.972		0.309838	-0.698869	-0.330308	0.300457		1.79475	-1.27407	0.0183732	-0.0594452
478	488	487	3.10104	-8.84249	11.0511		0.317333	-0.734343	-0.395215	0.252606		1.73711	-1.19746	0.0622741	-0.171485
479	480	489	3.05366	-8.75035	11.111		0.327056	-0.757438	-0.432882	0.204884		1.69609	-1.12115	0.110572	-0.274416
479	489	488	3.00284	-8.70589	11.1631		0.334742	-0.770195	-0.43911	0.15705		1.66837	-1.05159	0.164506	-0.367332
480	644	489	2.93193	-8.65705	11.2115		0.332921	-0.776191	-0.406554	0.108684		1.64819	-1.0001	0.226246	-0.44865
655	489	644	2.81735	-8.55897	11.251		0.321594	-0.775426	-0.335214	0.0597856		1.63554	-0.96667	0.29579	-0.518371
481	491	482	2.72346	-8.49237	11.2658		0.298938	-0.778029	-0.247376	0.0102499		1.61685	-0.951067	0.369542	-0.583949
492	482	491	2.64621	-8.43855	11.2677		0.795456	0.2178	0.0698802	0.430317		2.72667	-1.02777	-0.303034	0.7214
482	492	483	0.0454106	-10.4172	10.4216		0.67997	0.13468	0.0987442	0.415854		2.54747	-1.11455	-0.248027	0.640287
493	483	492	-0.0719793	-10.4486	10.5298		0.565727	0.0414411	0.110932	0.400207		2.36588	-1.19039	-0.197445	0.549584
483	647	484	-0.239471	-10.4419	10.6054		0.464278	-0.0574337	0.0929275	0.38104		2.19094	-1.24028	-0.153062	0.446214
648	484	647	3.14042	-9.19121	10.7347		0.375623	-0.161945	0.0447304	0.358353		2.02265	-1.26422	-0.114877	0.330177
483	493	647	3.15963	-9.15717	10.82		0.302007	-0.26351	-0.0252173	0.332369		1.86521	-1.26608	-0.0801571	0.207609
659	647	493	0.356736	-10.3547	10.215		0.244274	-0.358913	-0.11375	0.303174		1.72021	-1.24732	-0.0478753	0.0808105
484	648	485	0.198332	-10.3772	10.3037		0.204424	-0.43824	-0.202206	0.2706		1.60039	-1.20672	-0.0160113	-0.0417845
649	485	648	-0.0789217	-10.3175	10.3115		0.182902	-0.499291	-0.286437	0.23461		1.50857	-1.14403	0.0158838	-0.158301
485	649	486	-0.210059	-10.3713	10.4585		0.175376	-0.543746	-0.361376	0.19608		1.44137	-1.06488	0.048475	-0.267587
650	486	649	3.12219	-9.30024	10.6944		0.170294	-0.576087	-0.413505	0.157347		1.38974	-0.984257	0.0835357	-0.366564
487	488	495	3.07498	-9.37975	10.609		0.163425	-0.597963	-0.438013	0.11799		1.35053	-0.909041	0.122786	-0.454478
496	495	488	3.00026	-9.42762	10.4837		0.147362	-0.612262	-0.426479	0.0772779		1.3182	-0.851246	0.169238	-0.530011
488	489	654	2.91191	-9.48196	10.3669		0.122105	-0.618981	-0.378902	0.035209		1.29273	-0.810871	0.22289	-0.593161
655	654	489	2.81538	-9.52848	10.2532		0.0856519	-0.628034	-0.313945	-0.00804959		1.2614	-0.789113	0.281723	-0.652364
488	654	496	0.468707	-10.3195	10.1364		0.985171	0.460312	-0.0779745	0.41105		2.96767	-0.636797	-0.47704	0.83778
664	496	654	0.316126	-10.2636	10.1005		0.924498	0.43925	-0.0277376	0.400869		2.88549	-0.727576	-0.42814	0.803267
490	497	491	0.0819592	-10.2011	10.0834		0.838212	0.398514	0.0196675	0.384818		2.74207	-0.814826	-0.370793	0.743869
498	491	497	2.7229	-9.58429	10.1704		0.730161	0.339826	0.0630213	0.364076		2.54751	-0.898422	-0.307242	0.662672
491	498	492	2.63229	-9.62126	10.0982		0.617654	0.270933	0.096836	0.343948		2.34732	-0.977808	-0.247581	0.573563
499	492	498	2.51966	-9.63237	10.0045		0.504419	0.192655	0.115905	0.323975		2.14547	-1.04764	-0.192821	0.475663
492	658	493	2.37908	-9.65641	9.90651		0.400396	0.107176	0.106342	0.302927		1.95256	-1.09368	-0.145658	0.366629
659	493	658	2.28495	-9.69792	9.86878		0.305584	0.0144969	0.0681492	0.280804		1.7686	-1.11592	-0.106092	0.246462
492	499	658	0.675347	-10.1944	9.93733		0.223225	-0.0779622	0.00826259	0.25716		1.59768	-1.11743	-0.0712948	0.120916
669	658	499	0.525837	-10.1733	9.93836		0.154532	-0.167418	-0.0707158	0.231826		1.44133	-1.09935	-0.0402053	-0.00785122
494	495	501	0.265531	-10.1343	9.94144		0.102102	-0.244982	-0.154208	0.204501		1.31132	-1.05934	-0.0123466	-0.130762
502	501	495	0.114738	-10.0945	9.92586		0.06651	-0.30868	-0.238975	0.175119		1.21024	-0.996869	0.0123873	-0.245798
495	496	502	2.30857	-9.62217	9.82211		0.0440295	-0.359331	-0.31981	0.14414		1.13413	-0.917279	0.0350077	-0.352081
503	502	496	2.20579	-9.67947	9.80648		0.924333	0.529425	-0.0929165	0.376855		2.85873	-0.539303	-0.497784	0.812672
496	664	672	2.04285	-9.6976	9.73595		0.863158	0.513438	-0.0434984	0.358142		2.74275	-0.614973	-0.443166	0.766006
496	672	503	1.87245	-9.76621	9.71802		0.779105	0.479912	0.00431502	0.335474		2.57239	-0.689135	-0.380683	0.697106
497	667	668	1.7008	-9.8119	9.6946		0.675383	0.430514	0.049393	0.309823		2.35685	-0.761544	-0.312545	0.608791
497	668	498	1.52051	-9.8522	9.67536		0.566442	0.372743	0.086648	0.28556		2.1375	-0.831093	-0.248694	0.513745
497	504	675	1.31733	-9.86344	9.6374		0.455363	0.306868	0.111029	0.262505		1.91862	-0.892865	-0.190391	0.411346
497	675	667	1.1172	-9.96554	9.70591		0.350367	0.233608	0.109067	0.240181		1.71167	-0.933739	-0.140997	0.299932
498	668	669	0.939657	-10.0418	9.76927		0.251454	0.152965	0.0807622	0.218587		1.51663	-0.953717	-0.100511	0.179504
498	669	499	0.727956	-10.0966	9.82591		0.162419	0.0710276	0.0318037	0.196714		1.33628	-0.954877	-0.0658165	0.0549561
500	501	512	0.609259	-10.0906	9.82634		0.0846868	-0.00992028	-0.0356747	0.174183		1.17166	-0.937999	-0.0357436	-0.0718763
500	512	511	1.25833	-9.76876	9.53423		0.0219692	-0.0827331	-0.11094	0.150748		1.03438	-0.900166	-0.0109985	-0.191633
501	502	513	1.14424	-9.82479	9.57072		-0.0249089	-0.145823	-0.191608	0.126352		0.927006	-0.84073	0.00826197	-0.302234
501	513	512	0.96708	-9.90131	9.62772		-0.0590301	-0.19946	-0.272626	0.101175		0.845257	-0.764611	0.0232983	-0.403056
502	503	672	0.825845	-9.97508	9.694		0.873878	0.57748	-0.111938	0.349603		2.74081	-0.442241	-0.519259	0.789702
502	672	671	3.16453	-9.51212	14.1306		0.812351	0.563064	-0.0639801	0.324033		2.58923	-0.500194	-0.458984	0.731298
502	671	677	3.02965	-9.64872	14.2212		0.730529	0.533313	-0.0166489	0.29644		2.39105	-0.558596	-0.391473	0.653787
502	677	513	2.88747	-9.77622	14.2971		0.631123	0.489866	0.0289952	0.267558		2.15468	-0.617136	-0.318942	0.559756
504	505	515	2.73841	-9.89542	14.3621		0.526334	0.44011	0.0681802	0.240689		1.918	-0.674411	-0.251366	0.460834
504	515	514	2.57844	-10.0061	14.415		0.41856	0.384079	0.0963053	0.215799		1.68534	-0.726062	-0.190155	0.356634
504	514	680	2.41416	-10.1001	14.4648		0.314192	0.321863	0.101102	0.192804		1.46825	-0.760462	-0.139078	0.246124
504	680	675	2.24435	-10.165	14.5278		0.213231	0.25346	0.0825695	0.171703		1.26674	-0.777609	-0.0981344	0.129304
505	506	516	2.05685	-10.2098	14.5994		0.11959	0.183459	0.0454061	0.151033		1.08103	-0.778423	-0.0637222	0.0097294
505	516	515	1.88458	-10.252	14.6413		0.0347378	0.113581	-0.00862679	0.130246		0.911205	-0.76325	-0.0344903	-0.111265
506	507	517	1.78153	-10.3337	14.5737		-0.0359736	0.0485076	-0.0724013	0.109338		0.769572	-0.729195	-0.0119671	-0.224399
506	517	516	3.31366	-9.42082	13.8703		-0.0913551	-0.0107194	-0.144333	0.0883069		0.658866	-0.675615	0.00350764	-0.32761
507	508	518	3.23632	-9.54652	13.8822		-0.133803	-0.0641339	-0.219822	0.0671853		0.574755	-0.606871	0.0133467	-0.420511
507	518	517	3.09878	-9.67564	14.0284		0.8277	0.611788	-0.130344	0.326198		2.6191	-0.346874	-0.538833	0.765974
509	510	525	2.96411	-9.80088	14.1172		0.765751	0.596887	-0.0840616	0.294905		2.4333	-0.386723	-0.473021	0.696916
509	525	524	2.82262	-9.92187	14.1888		0.685769	0.568747	-0.0375948	0.263289		2.20842	-0.428927	-0.400524	0.611949
510	511	526	2.67329	-10.0334	14.2471		0.59014	0.529044	0.00803706	0.231877		1.95237	-0.473116	-0.323628	0.513496
510	526	525	2.50952	-10.153	14.2768		0.489601	0.48532	0.0482465	0.203031		1.70082	-0.517629	-0.252629	0.412459
511	512	527	2.32401	-10.2326	14.3519		0.385878	0.437495	0.0789966	0.176818		1.45787	-0.558726	-0.189031	0.308669
511	527	526	2.13819	-10.2937	14.4141		0.28357	0.385352	0.0895225	0.153413		1.23443	-0.586442	-0.136853	0.20167
512	513	677	1.92767	-10.3495	14.4684		0.182677	0.328892	0.0798241	0.132817		1.03049	-0.600776	-0.0960927	0.0914614
512	677	676	1.705	-10.4417	14.4336		0.0867702	0.271038	0.053845	0.113163		0.842796	-0.601495	-0.0624636	-0.0200779
512	676	527	1.48256	-10.4914	14.4283		-0.00281253	0.212887	0.0130642	0.0937516		0.67011	-0.58851	-0.0343573	-0.132244
693	527	676	1.36138	-10.5293	14.3965		0.783003	0.635695	-0.145986	0.305222		2.49598	-0.253781	-0.5553	0.74016
514	515	680	3.41774	-9.36102	13.5849		0.720462	0.618912	-0.101399	0.269093		2.27878	-0.276153	-0.484101	0.661844
681	680	515	3.35008	-9.45109	13.6771		0.641751	0.590805	-0.0559465	0.233996		2.02923	-0.302743	-0.406629	0.570694
515	516	681	3.27735	-9.55061	13.7519		0.549122	0.553157	-0.0106399	0.200304		1.75511	-0.333109	-0.325319	0.469063
682	681	516	1.59075	-10.553	14.296		0.452707	0.513995	0.0299651	0.169701		1.49145	-0.365261	-0.251127	0.367537
516	517	682	1.44221	-10.5856	14.2838		0.353597	0.473156	0.0624269	0.14234		1.24182	-0.396114	-0.185611	0.266144
683	682	517	1.26608	-10.5892	14.3029		0.254702	0.430215	0.0775677	0.118632		1.01572	-0.417444	-0.132926	0.164953
517	518	683	1.06421	-10.6408	14.2133		0.156023	0.385169	0.0753875	0.0985746		0.813166	-0.429251	-0.0930731	0.0639645
684	683	518	0.930185	-10.5954	14.2925		0.0603133	0.339122	0.0593057	0.0799225		0.626551	-0.430236	-0.0608746	-0.0368975
518	519	684	3.43736	-9.36799	13.4567		-0.0313955	0.292486	0.0306046	0.0618328		0.453023	-0.419912	-0.0343894	-0.137662
685	684	519	3.37372	-9.47747	13.5377		0.508988	0.562904	-0.0263468	0.173525		1.56821	-0.202378	-0.324683	0.427775
519	520	685	0.99915	-10.6986	14.0991		0.417191	0.527337	0.0137839	0.141567		1.29745	-0.223004	-0.24837	0.327653
686	685	520	0.856414	-10.6812	14.1124		0.323606	0.492415	0.0468489	0.113349		1.04599	-0.244253	-0.181931	0.230538
520	521	686	0.602498	-10.6755	14.0705		0.229643	0.457456	0.0652585	0.0895034		0.82156	-0.259752	-0.129498	0.137001
687	686	521	0.469474	-10.6589	14.0662		0.1353	0.42246	0.0690127	0.0700295		0.624174	-0.269502	-0.0910727	0.0470434
521	522	687	3.5142	-9.3143	13.1545		0.471214	0.559402	-0.0379772	0.152642		1.40018	-0.0893764	-0.322794	0.391747
688	687	522	3.57308	-9.1868	13.0546		0.385529	0.527279	0.00042211	0.120025		1.13096	-0.100005	-0.246785	0.295352
522	523	688	0.838419	-10.7634	13.9369		0.298942	0.497439	0.0326686	0.0914215		0.88453	-0.11282	-0.181264	0.20423
689	688	523	0.706027	-10.7539	13.9194		0.211689	0.468692	0.0526288	0.067705		0.667086	-0.123458	-0.130103	0.119469
523	524	689	0.435155	-10.7248	13.884		0.12377	0.441037	0.0603029	0.0488751		0.478631	-0.131917	-0.0932993	0.0410682
690	689	524	0.244339	-10.692	13.8599		0.435801	0.543177	-0.0456108	0.137511		1.25085	0.00603483	-0.319757	0.360917
524	525	690	3.51409	-9.39382	12.9979		0.357727	0.514396	-0.0101779	0.104923		0.991722	0.00389067	-0.246468	0.270515
691	690	525	3.5667	-9.25015	12.9201		0.279589	0.488849	0.0198602	0.0764003		0.75705	-0.00165099	-0.183692	0.187031
525	526	691	3.60509	-9.15825	12.6862		0.200779	0.464572	0.0396919	0.0530758		0.551769	-0.00838566	-0.134798	0.112085
692	691	526	3.63711	-8.9824	12.5274		0.121298	0.441566	0.0493172	0.0349495		0.375877	-0.0163133	-0.099787	0.0456782
526	527	692	3.64357	-8.86899	12.3757		2.07	-1.66643	1.29315	0.0952484		3.55956	-2.04846	1.20009	0.0887171
693	692	527	3.63863	-8.82183	12.2767		2.20057	-1.75175	1.49767	0.0205188		3.63958	-2.21917	1.39038	-0.0103587
528	529	535	0.406766	-10.7885	13.7047		1.94327	-1.64984	1.16896	0.0884338		3.50012	-2.02976	1.18701	0.0155928
528	535	534	0.205713	-10.7513	13.6536		2.04564	-1.71804	1.36123	0.0121912		3.54695	-2.17523	1.36454	-0.0855724
528	710	711	0.0244546	-10.7649	13.4451		1.74939	-1.5864	1.01277	0.076932		3.3645	-1.96705	1.14097	-0.0685229
528	711	529	3.61671	-9.13008	12.5165		1.8269	-1.6424	1.19415	0.000992664		3.38905	-2.09047	1.30513	-0.168197
528	534	722	3.62948	-9.028	12.4016		1.2074	-1.39285	0.259153	0.315894		2.99939	-1.63331	0.568353	0.163228
528	722	710	3.63113	-8.92805	12.285		1.3088	-1.41307	0.444739	0.228773		3.0599	-1.69678	0.73415	0.0502315
529	711	535	3.62488	-8.81081	12.1849		1.40286	-1.4403	0.635259	0.143396		3.11104	-1.77277	0.899727	-0.0593279
723	535	711	3.60459	-8.72624	12.0688		1.48837	-1.47612	0.82458	0.060743		3.1527	-1.86032	1.06195	-0.16363
530	531	543	3.57154	-8.61533	11.9445		1.54434	-1.52483	0.996441	-0.0130769		3.16588	-1.96489	1.21218	-0.258232
530	543	542	3.53489	-8.46764	11.851		0.995891	-1.28288	0.127869	0.290829		2.78566	-1.57102	0.523941	0.057395
530	718	531	3.49163	-8.34777	11.759		1.07655	-1.29851	0.293125	0.207168		2.83783	-1.61385	0.674597	-0.0520624
719	531	718	3.43569	-8.22952	11.6635		1.14846	-1.3207	0.465568	0.12519		2.88058	-1.66969	0.824759	-0.157151
530	542	733	3.37483	-8.11782	11.5764		1.21015	-1.3508	0.639132	0.0454636		2.91214	-1.73737	0.971689	-0.256869
530	733	718	0.1724	-10.8337	13.3678		1.24527	-1.39361	0.799846	-0.0255792		2.91379	-1.82384	1.10806	-0.345984
531	532	544	-0.000465071	-10.8141	13.2326		0.505476	-1.04081	-0.187847	0.640058		2.46666	-1.59219	-0.0284957	0.49928
531	544	543	-0.166854	-10.7594	13.2204		0.532526	-1.08365	-0.210311	0.57369		2.44954	-1.56556	0.0441574	0.395316
531	719	532	3.526	-8.56432	11.8133		0.583586	-1.10775	-0.205817	0.498097		2.45546	-1.53251	0.132808	0.284881
720	532	719	3.49623	-8.46321	11.7509		0.643272	-1.12496	-0.169228	0.420761		2.47735	-1.50554	0.234199	0.172712
532	533	545	3.44485	-8.36872	11.6608		0.707492	-1.1379	-0.0991195	0.342255		2.51087	-1.48935	0.347463	0.0607007
532	545	544	3.37537	-8.23332	11.5625		0.769083	-1.15114	0.00700356	0.263582		2.54845	-1.49216	0.471078	-0.0478421
532	720	533	3.2819	-8.07659	11.4541		0.828044	-1.16467	0.149141	0.184743		2.59008	-1.51396	0.605045	-0.152916
721	533	720	3.16639	-7.95989	11.3445		0.877318	-1.18415	0.301032	0.107163		2.6227	-1.54979	0.738939	-0.253103
533	534	546	3.06208	-7.86247	11.2613		0.915336	-1.21081	0.456842	0.0311594		2.6434	-1.59853	0.870444	-0.348088
533	546	545	2.99856	-7.80295	11.2143		0.930253	-1.24908	0.604743	-0.036462		2.63321	-1.66762	0.993051	-0.43134
533	721	534	-0.112561	-10.8088	13.0857		0.378797	-0.882837	-0.172213	0.583364		2.31174	-1.57589	-0.0225476	0.413254
722	534	721	-0.286888	-10.7439	13.0658		0.386203	-0.926744	-0.212386	0.52066		2.2651	-1.53594	0.0421409	0.301068
534	535	547	-0.432289	-10.6898	13.034		0.416429	-0.952914	-0.230273	0.450208		2.24378	-1.48629	0.119511	0.185013
534	547	546	3.25159	-8.13289	11.399		0.455347	-0.972275	-0.218346	0.378672		2.24198	-1.44123	0.207247	0.0701713
535	536	548	3.19695	-8.07913	11.3524		0.4987	-0.98716	-0.174135	0.306354		2.2554	-1.406	0.304977	-0.0417094
535	548	547	3.09216	-7.98345	11.2698		0.539034	-1.00165	-0.0933202	0.233779		2.27648	-1.38979	0.412047	-0.147573
535	723	536	2.95014	-7.86726	11.1743		0.57635	-1.01576	0.0240998	0.160948		2.30523	-1.39261	0.528458	-0.24742
724	536	723	2.8415	-7.78531	11.1139		0.603537	-1.03504	0.153731	0.0887485		2.32567	-1.41069	0.645727	-0.342244
536	537	549	-0.250342	-10.7887	12.8928		0.619012	-1.06074	0.290154	0.0173768		2.33426	-1.4432	0.761969	-0.432265
536	549	548	-0.426435	-10.7217	12.8175		0.615407	-1.09624	0.423579	-0.0460373		2.31225	-1.49726	0.871204	-0.509368
536	724	537	-0.638854	-10.6386	12.7285		0.250553	-0.69177	-0.142951	0.509022		2.09568	-1.50759	-0.0150032	0.315987
725	537	724	2.9067	-7.94173	11.1364		0.239821	-0.73984	-0.196681	0.453759		2.02776	-1.46013	0.0404188	0.200657
537	538	550	2.77591	-7.84192	11.08		0.250258	-0.772042	-0.233439	0.392231		1.98633	-1.40001	0.104988	0.0838904
537	550	549	2.60688	-7.71444	11.014		0.268979	-0.797238	-0.24374	0.329616		1.96519	-1.34206	0.177536	-0.0296078
537	725	538	2.52408	-7.65409	10.9855		0.291773	-0.817461	-0.22411	0.265941		1.9603	-1.2922	0.258342	-0.138312
726	538	725	-0.400424	-10.755	12.6084		0.311265	-0.836271	-0.16847	0.201246		1.9646	-1.26074	0.347894	-0.239552
538	539	551	-0.583889	-10.677	12.4773		0.327457	-0.853668	-0.0768195	0.135532		1.97808	-1.2477	0.446191	-0.333328
538	551	550	-0.7881	-10.5875	12.3557		0.333569	-0.875384	0.029195	0.069687		1.98416	-1.25129	0.546705	-0.422313
538	726	539	2.71626	-7.89693	11.0511		0.328094	-0.902695	0.144763	0.00390799		1.97913	-1.27112	0.647985	-0.507103
727	539	726	2.6277	-7.83282	11.0226		0.308104	-0.937377	0.262049	-0.0544477		1.94548	-1.31323	0.744375	-0.577809
539	540	552	2.51142	-7.72129	10.9838		0.085961	-0.716755	-0.0790678	0.0457302		1.60465	-1.07039	0.443301	-0.499626
539	552	551	2.40761	-7.65936	10.957		0.106927	-0.693489	-0.162466	0.102343		1.61085	-1.07372	0.357682	-0.4181
539	727	540	-0.512018	-10.7142	12.1487		0.11952	-0.674257	-0.230058	0.157424		1.6094	-1.09394	0.27558	-0.332773
728	540	727	-0.717589	-10.6208	12.1607		0.127557	-0.652739	-0.263695	0.209631		1.61555	-1.13098	0.20243	-0.240585
540	728	552	2.52371	-7.8112	10.9922		0.131038	-0.628938	-0.263377	0.258963		1.6293	-1.18484	0.138232	-0.141537
734	552	728	2.4247	-7.75044	10.9684		0.821295	0.128317	0.104563	0.575877		2.87434	-1.16017	-0.286647	0.858412
541	542	555	2.32513	-7.66271	10.9468		0.69102	0.0461359	0.135762	0.573725		2.71664	-1.25427	-0.239395	0.800437
556	555	542	-0.593365	-10.6692	11.9465		0.561611	-0.0453183	0.150487	0.566662		2.55361	-1.33721	-0.195595	0.731201
541	732	733	-0.774408	-10.5838	11.906		0.444667	-0.139854	0.13776	0.551317		2.39294	-1.39454	-0.155327	0.64685
541	733	542	-0.868419	-10.5283	11.7724		0.340187	-0.237472	0.0975812	0.527691		2.23464	-1.42625	-0.118591	0.547385
541	555	732	2.33605	-7.74206	10.9574		0.250705	-0.329739	0.0389369	0.498436		2.08469	-1.4365	-0.0828977	0.439945
739	732	555	2.24779	-7.69209	10.9473		0.177169	-0.413494	-0.0348023	0.464547		1.94533	-1.42687	-0.0473131	0.327208
551	552	557	-0.629178	-10.6359	11.749		0.125841	-0.48284	-0.105372	0.424835		1.83224	-1.39681	-0.00723276	0.212991
558	557	552	-0.750063	-10.577	11.6964		0.0981111	-0.536469	-0.168714	0.379036		1.74889	-1.34621	0.0383666	0.0981444
552	553	558	-0.841057	-10.5252	11.6315		0.0896299	-0.576702	-0.220712	0.328413		1.69241	-1.28049	0.0895146	-0.0158885
559	558	553	2.2897	-7.78157	10.9671		0.0887996	-0.609729	-0.250386	0.276337		1.65509	-1.21411	0.14629	-0.125255
552	734	735	2.17439	-7.72297	10.9617		0.0915877	-0.637269	-0.253358	0.222575		1.6333	-1.15365	0.209692	-0.228689
552	735	553	-0.648993	-10.6093	11.6061		0.090937	-0.662328	-0.221959	0.16672		1.6207	-1.11061	0.281468	-0.323979
553	735	740	-0.733005	-10.5548	11.5184		0.0868477	-0.684906	-0.15619	0.108771		1.61729	-1.08497	0.361617	-0.411124
553	740	559	-0.880367	-10.4818	11.501		0.0730599	-0.710899	-0.0743156	0.0499176		1.60739	-1.07727	0.445534	-0.493942
554	555	562	2.23445	-7.83246	10.9922		-0.15423	-0.558567	-0.164882	0.0252104		1.21086	-0.893012	0.347214	-0.56395
563	562	555	2.13007	-7.76124	10.9882		-0.114987	-0.53067	-0.225229	0.0748975		1.23356	-0.904594	0.277499	-0.488611
554	738	739	-0.78325	-10.4898	11.3417		-0.0837488	-0.505963	-0.268643	0.122521		1.24927	-0.934	0.212591	-0.409882
554	739	555	-0.920105	-10.4316	11.3603		-0.0569619	-0.478413	-0.280506	0.166613		1.2722	-0.979317	0.156094	-0.323697
554	562	745	2.25829	-8.00306	11.0758		-0.034626	-0.44802	-0.260818	0.207173		1.30236	-1.04054	0.108007	-0.230057
554	745	738	2.22142	-7.91787	11.0402		0.756507	0.270369	0.10611	0.503133		2.72853	-1.03883	-0.28939	0.800432
559	560	565	2.14525	-7.81935	11.0121		0.628007	0.200945	0.142105	0.492495		2.54757	-1.12767	-0.236582	0.732895
559	565	564	-0.688834	-10.4688	11.1343		0.498208	0.12247	0.162921	0.478758		2.36129	-1.20629	-0.187844	0.654853
559	740	741	-0.874085	-10.4065	11.1925		0.377277	0.0389087	0.1566	0.460022		2.1789	-1.26085	-0.144391	0.563285
559	741	560	2.35071	-8.16899	11.1774		0.265214	-0.0497399	0.123141	0.436286		2.00041	-1.29136	-0.106224	0.458189
560	561	566	2.31877	-8.12156	11.1461		0.165737	-0.135812	0.070322	0.409287		1.8322	-1.30148	-0.0707151	0.346381
560	566	565	2.23989	-8.03084	11.1181		0.0802414	-0.216434	0.00106092	0.379676		1.67667	-1.29258	-0.0368797	0.230417
560	741	742	2.18089	-7.94934	11.0854		0.0146782	-0.285987	-0.0699135	0.346137		1.54847	-1.26229	-0.00192914	0.115105
560	742	561	-0.586327	-10.4304	10.8968		-0.0296299	-0.343223	-0.139328	0.308376		1.45083	-1.21007	0.0347563	0.00151506
561	742	566	-0.82199	-10.3461	10.9484		-0.056496	-0.389627	-0.202698	0.267106		1.3803	-1.14112	0.0736328	-0.109219
748	566	742	2.56181	-8.37776	11.2636		-0.0760878	-0.429164	-0.248067	0.224227		1.32767	-1.06927	0.115917	-0.214075
562	568	752	2.5211	-8.34041	11.2612		-0.0922703	-0.463227	-0.270358	0.179319		1.28962	-1.00157	0.163223	-0.31202
562	752	745	2.40761	-8.23855	11.2526		-0.111807	-0.494254	-0.260692	0.131645		1.26036	-0.950358	0.21837	-0.40125
565	566	572	2.31455	-8.15371	11.2219		-0.134697	-0.522245	-0.219069	0.0812073		1.23989	-0.915629	0.281361	-0.481763
565	572	571	2.25983	-8.09455	11.1886		-0.166894	-0.552818	-0.160217	0.0293208		1.21356	-0.89976	0.349406	-0.558371
566	567	573	2.23935	-8.06216	11.1576		-0.374092	-0.406552	-0.232165	0.00440666		0.801693	-0.713309	0.256691	-0.619741
566	573	572	-0.340125	-10.4289	10.6437		-0.318941	-0.373477	-0.27054	0.0474129		0.841465	-0.730423	0.202263	-0.550543
566	748	567	-0.449162	-10.41	10.6991		-0.271496	-0.342773	-0.291448	0.0881157		0.874799	-0.766001	0.153687	-0.478259
749	567	748	-0.670753	-10.3033	10.6782		-0.228026	-0.309168	-0.28393	0.125111		0.914823	-0.816714	0.11277	-0.397909
567	749	573	3.14517	-8.87706	10.8096		-0.188532	-0.27266	-0.247987	0.158398		0.961537	-0.882561	0.0795116	-0.30949
761	573	749	3.14175	-8.9051	10.8797		-0.147582	-0.230993	-0.193184	0.189244		1.02089	-0.951322	0.050444	-0.214263
568	575	569	3.10985	-8.79972	10.9915		-0.102074	-0.18288	-0.124987	0.218375		1.0963	-1.01601	0.0235852	-0.112946
576	569	575	3.06301	-8.71278	11.0754		-0.0437213	-0.125771	-0.0552492	0.24516		1.19861	-1.06424	-0.00350972	-0.0072194
568	569	753	3.00386	-8.63816	11.1474		0.967507	0.488607	-0.0545062	0.464586		2.95655	-0.640903	-0.456914	0.876402
568	753	752	2.92408	-8.56886	11.2143		0.910232	0.477006	-0.00220526	0.46312		2.8935	-0.731612	-0.412317	0.857026
569	576	570	2.82544	-8.50272	11.2655		0.819615	0.445953	0.0492018	0.453187		2.7574	-0.819116	-0.357708	0.811306
577	570	576	2.72507	-8.44502	11.2935		0.700511	0.397287	0.0982425	0.436131		2.55999	-0.903292	-0.29561	0.742496
569	570	754	2.63175	-8.39516	11.3012		0.574755	0.339274	0.138292	0.417991		2.35419	-0.983585	-0.237369	0.665235
569	754	753	2.56189	-8.36334	11.2842		0.445571	0.272734	0.164692	0.398478		2.14403	-1.05515	-0.183826	0.578692
570	577	754	2.46101	-8.27201	11.3009		0.321553	0.19985	0.165024	0.376823		1.94021	-1.10504	-0.137221	0.480649
765	754	577	2.37494	-8.20141	11.3102		0.202703	0.120621	0.139287	0.353024		1.74274	-1.13326	-0.0975557	0.371106
572	573	583	-0.343249	-10.371	10.5363		0.0938564	0.0418444	0.0940221	0.327871		1.55773	-1.14264	-0.0620244	0.256208
584	583	573	-0.502786	-10.2925	10.5025		-0.00317178	-0.0339305	0.0316799	0.301658		1.38745	-1.13424	-0.0295754	0.138261
573	574	584	-0.634798	-10.248	10.5177		-0.0825146	-0.101804	-0.0366782	0.273117		1.24544	-1.10432	0.000882085	0.0229123
585	584	574	3.14263	-9.00424	10.7486		-0.142868	-0.160689	-0.108594	0.241964		1.13471	-1.05206	0.0295904	-0.0885828
573	761	762	3.15503	-9.03347	10.8353		-0.187456	-0.211402	-0.179411	0.208489		1.05124	-0.982305	0.0573902	-0.195393
573	762	574	-0.18811	-10.256	10.2547		-0.224872	-0.256126	-0.236709	0.173463		0.984311	-0.907996	0.0865231	-0.295299
574	762	775	-0.313262	-10.2579	10.3222		-0.258825	-0.295919	-0.274938	0.136347		0.930831	-0.836473	0.119106	-0.387477
574	775	585	-0.500039	-10.2148	10.3537		-0.544635	-0.270287	-0.268383	-0.0130945		0.416268	-0.544657	0.180009	-0.645649
577	587	578	3.10983	-9.17217	10.6298		-0.480601	-0.232235	-0.288946	0.0234325		0.466886	-0.563581	0.13859	-0.583599
588	578	587	3.05152	-9.2426	10.4968		-0.422648	-0.196109	-0.292268	0.0577429		0.513649	-0.601123	0.103699	-0.518376
577	578	765	2.97826	-9.29639	10.3701		-0.366785	-0.157695	-0.270701	0.0886739		0.568588	-0.653109	0.0756424	-0.444432
766	765	578	2.88802	-9.3481	10.2457		-0.313013	-0.116994	-0.224246	0.116225		0.631704	-0.719541	0.0544215	-0.361769
578	588	579	2.76915	-9.40419	10.1079		-0.256897	-0.072184	-0.162793	0.141643		0.70715	-0.78798	0.0359262	-0.27162
589	579	588	2.72167	-9.3528	10.0083		-0.195903	-0.0222254	-0.0919945	0.16564		0.797301	-0.85132	0.0178082	-0.174691
578	579	766	-0.170418	-10.1809	10.1387		-0.123334	0.0341332	-0.0236339	0.188315		0.913741	-0.898243	-0.00314502	-0.0720305
767	766	579	-0.355503	-10.126	10.1319		0.915899	0.56824	-0.0712909	0.434944		2.86983	-0.540284	-0.483372	0.858541
579	589	590	-0.4643	-10.1559	10.2346		0.857301	0.561054	-0.0194389	0.422396		2.76769	-0.614115	-0.432082	0.824106
579	590	580	2.69503	-9.51846	10.0893		0.76881	0.536021	0.0323023	0.403436		2.60032	-0.686945	-0.371474	0.766121
579	580	767	2.64377	-9.45512	9.99363		0.654478	0.494956	0.0825912	0.37925		2.3784	-0.758514	-0.304022	0.68761
768	767	580	2.49643	-9.48829	9.87625		0.532539	0.446016	0.12539	0.355171		2.15	-0.827656	-0.240853	0.602182
580	590	591	2.37837	-9.52233	9.79853		0.405601	0.389557	0.156109	0.331191		1.91941	-0.889961	-0.183111	0.509282
580	591	581	0.372788	-10.0403	9.80573		0.280609	0.326536	0.162505	0.307295		1.6981	-0.933675	-0.133843	0.407425
580	581	768	0.181801	-10.0135	9.81023		0.157566	0.256951	0.144578	0.283483		1.48608	-0.958797	-0.0930497	0.296612
769	768	581	-0.0697828	-10.0155	9.87941		0.0420016	0.186532	0.107776	0.259678		1.28805	-0.967092	-0.0576151	0.181874
581	591	592	-0.266844	-10.0658	10.0073		-0.0640088	0.117424	0.0541414	0.235852		1.10579	-0.959222	-0.026371	0.065097
581	592	582	2.28533	-9.54076	9.7455		-0.154098	0.0532628	-0.00852842	0.210996		0.952807	-0.930911	0.000494361	-0.0474
581	582	769	2.16742	-9.55418	9.68762		-0.226852	-0.00514546	-0.0785002	0.184884		0.832099	-0.881211	0.0229393	-0.154213
770	769	582	2.04537	-9.56459	9.63111		-0.284875	-0.0581586	-0.151183	0.157525		0.739366	-0.814528	0.0421066	-0.254785
582	592	779	1.94206	-9.63728	9.63919		-0.335115	-0.106731	-0.214335	0.128931		0.663141	-0.742619	0.0610441	-0.347633
582	779	770	1.8005	-9.654	9.59598		-0.38105	-0.151483	-0.262296	0.0985057		0.600448	-0.672708	0.0821344	-0.432157
584	585	596	1.61948	-9.69249	9.56016		-0.66586	-0.149771	-0.273536	-0.0272932		0.0545851	-0.387056	0.117168	-0.641674
597	596	585	1.47071	-9.75222	9.56618		-0.599966	-0.106946	-0.28045	0.00295617		0.109825	-0.404068	0.0864808	-0.587781
585	586	598	0.724127	-9.97894	9.69887		-0.537205	-0.0659704	-0.271104	0.0314025		0.165817	-0.439364	0.062626	-0.530231
585	598	597	0.572861	-9.99056	9.72476		-0.473239	-0.0239959	-0.240819	0.0573023		0.233495	-0.488502	0.0447114	-0.463268
585	775	776	0.317264	-9.87326	9.62799		-0.408068	0.0189772	-0.189596	0.0806556		0.312858	-0.551483	0.0327369	-0.386892
585	776	586	0.0905744	-9.90235	9.69868		-0.339087	0.0645279	-0.127118	0.102504		0.404973	-0.616042	0.0222285	-0.302616
586	776	786	1.51861	-9.65153	9.49185		-0.264806	0.113559	-0.0589203	0.123445		0.510449	-0.675172	0.0106297	-0.211302
586	786	598	1.372	-9.68463	9.48707		-0.180171	0.166554	0.00388895	0.143921		0.640838	-0.718881	-0.00580908	-0.113467
591	600	601	1.19725	-9.6881	9.45832		0.872926	0.627356	-0.0930067	0.410772		2.77144	-0.439003	-0.511371	0.842444
591	601	592	1.00437	-9.74067	9.48386		0.813438	0.621381	-0.0424079	0.388549		2.62858	-0.493171	-0.453502	0.792871
592	601	602	0.768187	-9.8395	9.56505		0.727478	0.59946	0.00872004	0.36213		2.42947	-0.548442	-0.387107	0.723042
592	602	593	0.534648	-9.80495	9.5354		0.618408	0.563378	0.0591554	0.332492		2.18376	-0.604496	-0.314624	0.635775
592	593	780	0.402	-9.75621	9.49365		0.501362	0.52117	0.103401	0.304035		1.93498	-0.65988	-0.247034	0.543737
592	780	779	3.22469	-9.25585	14.4005		0.378298	0.47294	0.137173	0.276895		1.68743	-0.710735	-0.1857	0.446623
593	602	603	3.15858	-9.32713	14.4382		0.254445	0.418967	0.149043	0.251437		1.45257	-0.746764	-0.134257	0.343613
593	603	594	3.0195	-9.46741	14.5144		0.129803	0.359252	0.139014	0.227662		1.2304	-0.767966	-0.0927058	0.234709
593	594	781	2.87064	-9.599	14.5872		0.0101727	0.298249	0.111585	0.204709		1.02317	-0.774829	-0.0574871	0.123379
593	781	780	2.71469	-9.7176	14.6517		-0.10227	0.23763	0.0684454	0.182258		0.831707	-0.767535	-0.0272666	0.0109246
594	603	604	2.55003	-9.82384	14.7109		-0.200073	0.179215	0.0145358	0.159774		0.670571	-0.742067	-0.00309231	-0.095832
594	604	595	2.35307	-9.92763	14.7676		-0.28158	0.123407	-0.0490459	0.137137		0.542996	-0.697532	0.0148028	-0.195374
594	595	782	2.15245	-9.96228	14.8842		-0.348752	0.0701018	-0.118015	0.114211		0.444682	-0.637792	0.027782	-0.287395
594	782	781	2.02705	-9.9766	14.9547		-0.406817	0.0190209	-0.180945	0.0906313		0.364162	-0.573143	0.0394802	-0.371078
595	604	782	3.34181	-9.21563	14.1163		-0.458948	-0.0299183	-0.23243	0.0657948		0.298475	-0.510277	0.0523082	-0.446061
789	782	604	3.23428	-9.31234	14.278		-0.556149	0.0951011	-0.203387	0.0300436		-0.0802134	-0.330644	0.017989	-0.460057
597	598	607	3.09562	-9.48517	14.3337		-0.481326	0.138716	-0.151067	0.0497086		0.0151341	-0.387987	0.0133129	-0.390649
597	607	606	2.95247	-9.62389	14.4068		0.833486	0.672271	-0.11459	0.389284		2.6676	-0.339154	-0.538072	0.825421
598	599	608	2.80323	-9.74916	14.4756		0.773571	0.665807	-0.0656279	0.35874		2.48706	-0.373433	-0.47407	0.761987
598	608	607	2.64638	-9.86356	14.5362		0.69023	0.645316	-0.0155766	0.326063		2.25887	-0.410873	-0.402228	0.681641
598	786	599	2.48124	-9.96619	14.5874		0.586301	0.612585	0.0344342	0.292024		1.99191	-0.451095	-0.324999	0.587034
787	599	786	2.3366	-10.051	14.6135		0.474558	0.575669	0.079319	0.260093		1.72616	-0.492392	-0.25342	0.490097
599	787	608	2.18425	-10.0738	14.7057		0.356324	0.534511	0.115206	0.230495		1.46564	-0.531488	-0.189021	0.39075
794	608	787	1.95148	-10.0991	14.824		0.235134	0.488963	0.131771	0.203835		1.22105	-0.559648	-0.13588	0.288787
603	610	604	1.70065	-10.2473	14.7293		0.110985	0.439027	0.129015	0.180113		0.992412	-0.57687	-0.0939976	0.184207
611	604	610	1.42982	-10.2846	14.7563		-0.0104366	0.387746	0.110664	0.157795		0.778839	-0.582374	-0.0592644	0.0787061
604	611	605	1.28479	-10.3038	14.7622		-0.127002	0.336263	0.0781174	0.136309		0.580006	-0.575867	-0.0301394	-0.0270804
612	605	611	3.46055	-9.14868	13.7802		-0.619528	0.201047	-0.16257	0.00646176		-0.367849	-0.18308	-0.00543434	-0.43738
604	605	789	3.37432	-9.28805	13.8861		-0.536278	0.243806	-0.111879	0.0224784		-0.256829	-0.233449	-0.00437444	-0.375686
790	789	605	3.28038	-9.38573	14.0291		0.795242	0.705877	-0.133722	0.369204		2.56115	-0.241692	-0.562177	0.806243
605	612	790	1.68306	-10.3553	14.5829		0.735379	0.697909	-0.0865893	0.331669		2.34808	-0.257033	-0.492637	0.730844
797	790	612	1.54196	-10.3799	14.5845		0.654601	0.677727	-0.0378563	0.293769		2.09494	-0.277563	-0.415751	0.641719
607	608	614	1.24969	-10.4314	14.5618		0.55541	0.647169	0.0114015	0.256094		1.8101	-0.302824	-0.334041	0.541409
615	614	608	0.939676	-10.4185	14.5965		0.449078	0.614514	0.0563446	0.221289		1.53132	-0.330744	-0.258871	0.441351
608	609	615	0.794233	-10.4123	14.6041		0.336321	0.579591	0.0935612	0.189658		1.26206	-0.358638	-0.191896	0.34168
616	615	609	3.45161	-9.25676	13.6189		0.219047	0.541933	0.113953	0.162009		1.01153	-0.379349	-0.137529	0.24275
608	794	795	3.41257	-9.28824	13.7417		0.0972567	0.501542	0.11752	0.138343		0.779733	-0.392877	-0.0957688	0.144562
608	795	609	1.14949	-10.5522	14.3752		-0.0238562	0.459941	0.107401	0.116571		0.562262	-0.397287	-0.0618598	0.0469314
609	795	802	1.01913	-10.5297	14.4129		-0.142344	0.417702	0.0847709	0.0959128		0.357466	-0.391855	-0.0340183	-0.0502105
609	802	616	0.780843	-10.5129	14.4229		-0.656575	0.285844	-0.121253	-0.0120855		-0.607056	-0.0538098	-0.0245435	-0.397117
611	617	612	0.530911	-10.5155	14.3686		-0.567242	0.326742	-0.0746649	0.000460073		-0.483009	-0.0959311	-0.0196866	-0.343599
618	612	617	0.376806	-10.533	14.2874		0.756634	0.726501	-0.148881	0.350633		2.44795	-0.149756	-0.581548	0.784037
612	618	619	3.52664	-9.13926	13.464		0.697809	0.71668	-0.103985	0.307736		2.21023	-0.147872	-0.507927	0.699495
612	619	613	3.5804	-9.04508	13.3281		0.620157	0.696364	-0.0570703	0.265905		1.93905	-0.153046	-0.427353	0.604122
612	613	797	0.653115	-10.6022	14.2356		0.52598	0.667442	-0.00917814	0.225568		1.6424	-0.164716	-0.342422	0.500371
798	797	613	0.495921	-10.6041	14.1921		0.425633	0.638413	0.0350093	0.188639		1.35634	-0.18035	-0.264828	0.399283
613	619	804	0.346254	-10.6128	14.1101		0.319285	0.608967	0.0725634	0.155495		1.08363	-0.197888	-0.196281	0.301195
613	804	798	0.178862	-10.5791	14.0919		0.207386	0.578276	0.0956738	0.127142		0.831645	-0.211842	-0.141344	0.20701
614	615	621	3.53452	-9.19015	13.3118		0.0899358	0.546342	0.104341	0.103581		0.600392	-0.222212	-0.100018	0.116728
622	621	615	3.59397	-9.07182	13.1498		-0.656369	0.336647	-0.0840715	-0.023418		-0.761926	0.0443229	-0.037708	-0.342288
615	616	623	3.63896	-8.95665	12.9831		-0.565097	0.375469	-0.0436582	-0.0139452		-0.631248	0.0116127	-0.0315984	-0.296951
615	623	622	3.66509	-8.85786	12.831		0.715158	0.731456	-0.157622	0.33373		2.32135	-0.0683845	-0.592753	0.757404
616	802	808	3.67938	-8.74777	12.6813		0.659169	0.7205	-0.115715	0.287583		2.07122	-0.0522179	-0.51789	0.668025
616	808	623	0.256761	-10.6507	13.975		0.586208	0.700698	-0.0715341	0.243526		1.79341	-0.0446028	-0.436521	0.57021
617	624	625	0.080903	-10.6219	13.9193		0.498406	0.673908	-0.0260769	0.201837		1.49538	-0.0448565	-0.351224	0.466289
617	625	618	-0.122794	-10.5932	13.826		0.405365	0.648496	0.0161664	0.16377		1.21066	-0.0499058	-0.273603	0.366753
618	625	626	-0.29151	-10.5559	13.7569		0.306822	0.623903	0.0527356	0.12979		0.941463	-0.0583971	-0.205312	0.272159
618	626	619	3.60408	-9.10415	12.9919		0.202081	0.598637	0.0770705	0.101135		0.693668	-0.0667205	-0.150762	0.183986
619	626	627	3.62504	-9.04472	12.8493		0.0911415	0.572701	0.0891709	0.0778027		0.467278	-0.0748761	-0.109954	0.102235
619	627	620	3.64873	-8.92886	12.6795		-0.619592	0.353915	-0.0511438	-0.027664		-0.83337	0.111677	-0.0450429	-0.273571
619	620	805	3.66091	-8.77251	12.5017		-0.53048	0.390498	-0.0188816	-0.0208671		-0.702445	0.0894954	-0.0401703	-0.236394
619	805	804	3.64025	-8.67495	12.262		0.670772	0.721136	-0.16003	0.318447		2.18144	0.00250517	-0.595881	0.726419
620	627	810	3.6137	-8.47191	12.1111		0.619401	0.7098	-0.121859	0.271116		1.93096	0.0300461	-0.522595	0.636444
620	810	805	3.57665	-8.33219	11.9875		0.552695	0.691198	-0.081318	0.226499		1.6578	0.047916	-0.44331	0.539931
621	622	629	3.53312	-8.20719	11.8799		0.472647	0.667079	-0.0393537	0.184743		1.36869	0.0569346	-0.360491	0.439052
621	629	628	3.47908	-8.07904	11.7755		0.388228	0.645311	-0.000222895	0.146505		1.0938	0.0607917	-0.285228	0.343591
622	623	630	3.41143	-7.95234	11.6666		0.298863	0.624974	0.0340668	0.112351		0.834929	0.0600577	-0.219005	0.254333
622	630	629	3.36905	-7.88288	11.6027		0.203019	0.60361	0.0581623	0.0837844		0.596832	0.0562535	-0.165782	0.173372
623	808	630	0.00708255	-10.6623	13.7503		0.100696	0.58122	0.0720636	0.0608057		0.379507	0.0493792	-0.12556	0.100706
813	630	808	-0.132496	-10.664	13.595		2.04081	-1.64509	1.40706	0.0895854		3.48658	-2.0662	1.24129	0.0633775
624	631	632	-0.446992	-10.541	13.6047		2.21188	-1.76553	1.63049	0.0152904		3.6259	-2.27333	1.44887	-0.0324666
624	632	625	-0.593106	-10.4988	13.543		1.91295	-1.63245	1.3204	0.0880194		3.47437	-2.0847	1.24786	0.00501231
625	632	633	3.62154	-8.70785	12.1509		2.05079	-1.73452	1.5266	0.0111072		3.57283	-2.26441	1.44071	-0.0940978
625	633	626	3.60788	-8.61247	12.0849		1.7055	-1.56828	1.19528	0.0814166		3.37169	-2.0533	1.21952	-0.0641382
626	633	634	3.57631	-8.47346	11.9745		1.81373	-1.65686	1.38601	0.00362631		3.44026	-2.20853	1.3973	-0.163541
626	634	627	3.53575	-8.34052	11.869		1.06159	-1.28047	0.44352	0.332306		2.89719	-1.65219	0.620165	0.188603
627	634	810	3.48687	-8.21584	11.7667		1.18501	-1.32848	0.637292	0.243502		3.00016	-1.74642	0.80041	0.0737373
815	810	634	3.42484	-8.09208	11.6645		1.30455	-1.38542	0.835327	0.155555		3.09418	-1.8535	0.980332	-0.0378979
628	629	636	3.33917	-7.95765	11.5496		1.41848	-1.45258	1.0317	0.069777		3.17854	-1.97202	1.15627	-0.144074
628	636	635	3.26621	-7.88834	11.4629		1.50069	-1.53254	1.2087	-0.00715234		3.22821	-2.1057	1.31864	-0.240797
629	630	637	3.1987	-7.80444	11.4002		0.829244	-1.1647	0.333581	0.315226		2.70486	-1.61112	0.586672	0.104919
629	637	636	3.11075	-7.71635	11.3245		0.928696	-1.20793	0.506719	0.228591		2.79554	-1.68448	0.752693	-0.00870549
630	813	637	-0.118273	-10.7388	13.3686		1.02219	-1.25911	0.685062	0.142842		2.87569	-1.77002	0.91722	-0.118167
818	637	813	-0.311127	-10.6692	13.3429		1.10766	-1.31912	0.862758	0.0588238		2.94283	-1.86604	1.07695	-0.222045
631	640	632	-0.582287	-10.5497	13.3611		1.16505	-1.39211	1.02534	-0.0165543		2.97419	-1.97922	1.22458	-0.316043
641	632	640	-0.731462	-10.5191	13.2066		0.309773	-0.840172	-0.0499166	0.670512		2.26982	-1.53177	-0.0112916	0.568663
632	641	633	3.27893	-7.9609	11.4678		0.330115	-0.88772	-0.0530277	0.606559		2.27043	-1.52182	0.0661974	0.469858
642	633	641	3.22268	-7.92092	11.4083		0.377294	-0.924147	-0.0300382	0.532808		2.29875	-1.50991	0.163077	0.361836
633	642	634	3.13244	-7.83184	11.329		0.436651	-0.957017	0.0236843	0.456075		2.347	-1.50713	0.275724	0.249701
643	634	642	3.02332	-7.72496	11.2442		0.504791	-0.989129	0.10865	0.376763		2.40997	-1.51746	0.402535	0.13542
634	643	815	2.92441	-7.65919	11.1754		0.575776	-1.02538	0.22575	0.295575		2.47852	-1.54788	0.540701	0.0224356
822	815	643	2.83349	-7.59149	11.1242		0.649605	-1.06576	0.374987	0.212513		2.55267	-1.59839	0.690223	-0.089253
635	636	644	-0.438095	-10.6582	13.1763		0.716316	-1.11319	0.531213	0.130015		2.61608	-1.66153	0.838201	-0.196281
645	644	636	-0.572935	-10.6192	13.0731		0.773695	-1.16831	0.688842	0.0486245		2.66515	-1.73563	0.981767	-0.297901
636	637	645	-0.751172	-10.5483	13.0197		0.807434	-1.23593	0.836297	-0.0245245		2.67864	-1.82939	1.11536	-0.389162
646	645	637	-0.891154	-10.4854	12.9855		0.176758	-0.686658	-0.0314474	0.628992		2.14323	-1.53222	-0.00520582	0.512768
637	818	646	2.9525	-7.75279	11.1851		0.173113	-0.732474	-0.0517223	0.566557		2.10935	-1.50815	0.0652064	0.404482
825	646	818	2.85733	-7.70819	11.1284		0.194974	-0.768013	-0.0505816	0.495851		2.10475	-1.47844	0.15157	0.289217
638	650	639	2.71093	-7.57798	11.0602		0.229003	-0.800559	-0.0212225	0.423066		2.12318	-1.45596	0.25105	0.172681
651	639	650	2.59172	-7.46861	11.0062		0.271686	-0.832573	0.03781	0.348353		2.15952	-1.44524	0.362521	0.0566754
639	651	652	-0.638827	-10.6206	12.8906		0.316872	-0.868365	0.129062	0.271975		2.20479	-1.45419	0.484014	-0.0556497
639	652	640	-0.796205	-10.5559	12.8108		0.364561	-0.907935	0.252535	0.193933		2.259	-1.48281	0.615529	-0.164294
640	652	653	-0.964173	-10.4661	12.8497		0.404798	-0.953732	0.385139	0.115929		2.3033	-1.52518	0.746333	-0.268218
640	653	641	2.77428	-7.71973	11.0826		0.43537	-1.0063	0.521746	0.0383401		2.3335	-1.57998	0.874041	-0.36719
641	820	642	2.67839	-7.68199	11.042		0.44758	-1.07026	0.653259	-0.0315424		2.33019	-1.65676	0.994274	-0.455321
821	642	820	2.51839	-7.55239	10.9843		0.0436458	-0.502266	-0.00405673	0.565538		1.94684	-1.47664	0.00207494	0.44058
641	653	829	2.38702	-7.47074	10.9435		0.0175347	-0.549727	-0.0384911	0.508922		1.88614	-1.44403	0.0634529	0.328503
641	829	820	-0.740405	-10.5984	12.6433		0.0148696	-0.588264	-0.0568892	0.445592		1.85489	-1.40213	0.136921	0.211603
642	821	643	-0.936292	-10.507	12.5554		0.0236256	-0.623804	-0.05066	0.380377		1.84662	-1.36432	0.220685	0.0953576
822	643	821	-1.13495	-10.4169	12.4872		0.0405	-0.658547	-0.0172835	0.313173		1.85681	-1.33593	0.314391	-0.018697
644	645	655	2.45663	-7.6242	10.9674		0.0597132	-0.696338	0.0476501	0.243794		1.87754	-1.32625	0.417418	-0.127875
656	655	645	2.31884	-7.53188	10.9356		0.081265	-0.737177	0.144141	0.172242		1.90881	-1.33528	0.529767	-0.232176
645	646	656	2.19415	-7.45352	10.91		0.0958108	-0.783516	0.252039	0.100059		1.93182	-1.35967	0.643013	-0.332135
657	656	646	-0.909094	-10.5297	12.2294		0.101274	-0.835899	0.366867	0.0275865		1.9424	-1.39868	0.755285	-0.427874
646	825	834	-1.15087	-10.4113	12.286		0.0945246	-0.897965	0.481585	-0.0378275		1.92364	-1.46159	0.862843	-0.512306
646	834	657	-1.30538	-10.3373	12.2138		-0.179726	-0.619297	0.126336	0.0752524		1.50615	-1.16016	0.528693	-0.395058
647	659	660	2.21543	-7.59492	10.9307		-0.15258	-0.578429	0.0383854	0.135316		1.49869	-1.14081	0.42936	-0.304497
647	660	648	2.16483	-7.50032	10.9146		-0.128162	-0.544108	-0.0372845	0.192562		1.48279	-1.13612	0.332332	-0.211772
648	660	661	-0.852133	-10.5557	12.0629		-0.104011	-0.512101	-0.0834616	0.24515		1.47428	-1.14764	0.24553	-0.116309
648	661	649	-1.00261	-10.4726	11.9571		-0.0801256	-0.482409	-0.100146	0.293081		1.47316	-1.17536	0.168953	-0.0181081
649	661	662	-1.296	-10.3295	12.031		0.723972	0.175456	0.13963	0.63578		2.7172	-1.11158	-0.257446	0.904745
649	662	650	2.1465	-7.63695	10.9397		0.586685	0.11518	0.177609	0.640817		2.57303	-1.20422	-0.216063	0.867651
650	662	663	2.09112	-7.53856	10.9207		0.447113	0.0469861	0.201348	0.637706		2.41853	-1.28628	-0.177175	0.817271
650	663	651	2.01495	-7.52582	10.9238		0.31592	-0.0251498	0.200874	0.623362		2.26155	-1.34484	-0.140174	0.748935
651	827	828	-0.970096	-10.4635	11.6738		0.193108	-0.101228	0.176187	0.597785		2.10209	-1.3799	-0.105061	0.662643
651	828	652	-1.19291	-10.3477	11.6985		0.0832435	-0.174405	0.134923	0.566059		1.9498	-1.39564	-0.0698542	0.566784
651	663	840	2.10843	-7.66213	10.9504		-0.0119581	-0.242115	0.0799448	0.530091		1.80828	-1.39362	-0.0338117	0.464503
651	840	827	2.04607	-7.59936	10.9428		-0.0840975	-0.301709	0.0278757	0.488165		1.69466	-1.37415	0.00916454	0.357368
652	828	829	1.95386	-7.52721	10.938		-0.131308	-0.352598	-0.0175908	0.4399		1.61274	-1.33731	0.0604295	0.245725
652	829	653	-1.03145	-10.4011	11.4867		-0.157589	-0.396273	-0.0527147	0.386453		1.55958	-1.28794	0.119755	0.131327
654	655	665	-1.19242	-10.2989	11.4067		-0.173604	-0.43671	-0.0675226	0.330909		1.52733	-1.23896	0.186534	0.0188438
654	665	664	2.0713	-7.68276	10.9701		-0.182246	-0.475881	-0.0584371	0.272925		1.51235	-1.19654	0.261327	-0.0905176
655	656	666	1.94194	-7.6036	10.9765		-0.188579	-0.517238	-0.0191977	0.2119		1.50823	-1.17154	0.34512	-0.194645
655	666	665	1.89497	-7.5283	10.9534		-0.192602	-0.560781	0.0501956	0.147834		1.515	-1.16394	0.437912	-0.293537
656	657	834	-1.02881	-10.358	11.286		-0.202717	-0.60916	0.133121	0.082444		1.51552	-1.17345	0.533606	-0.388761
656	834	833	-1.1537	-10.2663	11.1838		-0.452634	-0.453615	0.024099	0.0560998		1.07244	-0.97004	0.423832	-0.445704
656	833	844	2.11379	-7.83166	11.0353		-0.402657	-0.410401	-0.0401259	0.109195		1.0869	-0.96209	0.341348	-0.360393
656	844	666	2.03031	-7.73898	11.0186		-0.354697	-0.373049	-0.090633	0.159013		1.09444	-0.969976	0.262837	-0.273568
658	669	659	1.88844	-7.64468	11.0257		-0.306934	-0.337482	-0.113765	0.203691		1.10941	-0.992822	0.19408	-0.183751
670	659	669	-0.997333	-10.3182	11.0932		-0.259369	-0.303701	-0.109523	0.243231		1.13179	-1.03063	0.135077	-0.0909434
659	836	837	-1.10418	-10.2439	11.0238		0.672079	0.319734	0.143374	0.572329		2.5971	-0.994791	-0.262044	0.858666
659	837	660	2.12964	-7.93722	11.1233		0.535462	0.269634	0.185582	0.567701		2.42749	-1.08178	-0.214785	0.811698
659	670	836	2.06499	-7.84291	11.0807		0.394151	0.211599	0.214423	0.556893		2.24738	-1.1591	-0.170722	0.752431
850	836	670	1.89896	-7.70479	11.0774		0.257301	0.147992	0.218994	0.538264		2.0659	-1.2146	-0.130379	0.677069
660	837	838	1.82282	-7.63269	11.0601		0.124912	0.0788135	0.199295	0.511813		1.88307	-1.24828	-0.0937549	0.585612
660	838	661	-0.996158	-10.2627	10.9318		0.00289471	0.0104815	0.162075	0.481588		1.70901	-1.26384	-0.0586686	0.485969
661	838	662	-1.11779	-10.1816	10.8766		-0.106535	-0.0545979	0.109864	0.449105		1.54753	-1.26268	-0.0243017	0.381107
839	662	838	3.13743	-8.69295	10.8061		-0.195726	-0.113903	0.0557411	0.412624		1.41425	-1.24271	0.0133385	0.273478
662	839	663	3.12075	-8.64322	10.8922		-0.26298	-0.166875	0.00261163	0.371759		1.31264	-1.20348	0.0551393	0.163628
840	663	839	3.0859	-8.58752	10.9872		-0.311729	-0.214399	-0.045436	0.327124		1.23926	-1.14954	0.101297	0.0529798
664	665	672	3.03682	-8.52645	11.0768		-0.351129	-0.258842	-0.0774994	0.280363		1.18497	-1.09306	0.152335	-0.0546706
673	672	665	2.97426	-8.45862	11.1609		-0.383731	-0.301928	-0.0892008	0.230955		1.14677	-1.04083	0.209587	-0.158434
665	666	673	2.89782	-8.38766	11.2388		-0.414002	-0.346673	-0.0728786	0.177996		1.11942	-1.00474	0.27539	-0.256756
674	673	666	2.84224	-8.33486	11.2873		-0.441943	-0.393078	-0.0285327	0.121483		1.10291	-0.984802	0.349744	-0.349635
666	844	674	2.31891	-8.15945	11.2996		-0.475203	-0.443664	0.0307589	0.0631591		1.08164	-0.983087	0.428655	-0.439524
855	674	844	2.27889	-8.12981	11.2722		-0.700583	-0.296152	-0.0604864	0.036084		0.623498	-0.777509	0.324199	-0.489346
667	847	668	2.20001	-8.05509	11.2475		-0.631146	-0.249699	-0.101942	0.0824603		0.659636	-0.778218	0.258094	-0.409467
848	668	847	2.14653	-7.98704	11.1829		-0.563437	-0.208278	-0.128834	0.125455		0.690113	-0.795562	0.197335	-0.328568
667	675	847	2.02555	-7.86672	11.1541		-0.49551	-0.168445	-0.131119	0.163343		0.728121	-0.826782	0.145614	-0.24432
858	847	675	1.92988	-7.76934	11.1295		-0.427368	-0.1302	-0.108798	0.196125		0.773659	-0.871876	0.102933	-0.156722
668	848	669	-0.934792	-10.203	10.7234		-0.357633	-0.0898541	-0.0697186	0.22571		0.832195	-0.919869	0.0664119	-0.0660941
849	669	848	-1.12944	-10.1042	10.7064		-0.285522	-0.0452996	-0.0183653	0.253189		0.906853	-0.964489	0.0344047	0.0273801
669	849	670	3.14373	-8.81462	10.7611		-0.204004	0.00513535	0.0348541	0.278312		1.00841	-0.995704	0.00486626	0.121836
850	670	849	3.13704	-8.7783	10.8487		0.895013	0.500541	-0.0238966	0.510109		2.78691	-0.607434	-0.412587	0.880774
671	672	677	3.11491	-8.7293	10.9396		0.84401	0.501363	0.0291104	0.521252		2.75122	-0.694716	-0.374991	0.882167
678	677	672	3.07456	-8.6576	11.0321		0.7532	0.484166	0.0832488	0.521019		2.63473	-0.779133	-0.326551	0.856974
672	673	678	3.01839	-8.58446	11.1158		0.628058	0.450767	0.136862	0.510785		2.44976	-0.860496	-0.269862	0.808307
679	678	673	2.94298	-8.50717	11.1959		0.493205	0.409325	0.182497	0.496742		2.25164	-0.93796	-0.216591	0.75017
673	674	854	2.82415	-8.39528	11.2861		0.351457	0.360254	0.215888	0.4787		2.04428	-1.00735	-0.167339	0.681492
855	854	674	2.72423	-8.37618	11.3209		0.210313	0.30465	0.225661	0.456159		1.83804	-1.05754	-0.123701	0.599415
673	854	679	2.62604	-8.33252	11.3392		0.0697743	0.242515	0.211817	0.429117		1.63294	-1.08852	-0.0856762	0.503938
861	679	854	2.51593	-8.27639	11.3402		-0.0630978	0.179696	0.180156	0.400347		1.43852	-1.10314	-0.0507784	0.40195
675	680	864	2.39316	-8.18851	11.3499		-0.185655	0.118387	0.132857	0.370886		1.25837	-1.10245	-0.0180749	0.296032
675	864	858	2.30449	-8.12872	11.3416		-0.290785	0.060648	0.0794524	0.33912		1.10684	-1.08264	0.0145528	0.189382
676	677	693	2.23876	-8.08608	11.3181		-0.376907	0.00693744	0.022061	0.304691		0.987118	-1.04286	0.0475753	0.0827119
694	693	677	2.20801	-8.06577	11.2901		-0.446833	-0.0431566	-0.0350518	0.267787		0.895317	-0.987289	0.0815911	-0.0229073
677	678	695	-0.602858	-10.2147	10.426		-0.508066	-0.0907321	-0.080512	0.228909		0.821058	-0.927054	0.118196	-0.124618
677	695	694	-0.759119	-10.1654	10.4719		-0.562878	-0.137238	-0.109402	0.187427		0.761792	-0.869274	0.159348	-0.221839
678	679	861	-1.04091	-10.029	10.4619		-0.890669	-0.156886	-0.11568	0.0178664		0.198558	-0.593927	0.237764	-0.511616
678	861	860	3.13752	-8.8637	10.6549		-0.809982	-0.106764	-0.138442	0.0576802		0.249568	-0.599202	0.185871	-0.438575
678	860	871	3.11646	-8.91672	10.5396		-0.729615	-0.0610938	-0.146509	0.0943731		0.298162	-0.62147	0.140273	-0.364457
678	871	695	3.08432	-8.96451	10.4375		-0.647178	-0.0173676	-0.133077	0.126526		0.35662	-0.656803	0.102879	-0.286326
680	681	865	-0.612856	-10.1335	10.2949		-0.562669	0.0244144	-0.0981461	0.15414		0.424943	-0.705203	0.07369	-0.20418
680	865	864	-0.809021	-9.99863	10.2136		-0.475547	0.0674397	-0.0501051	0.178999		0.506402	-0.7553	0.0489695	-0.118289
681	682	866	-0.995251	-9.94576	10.2615		-0.385502	0.11353	0.00625167	0.202124		0.60287	-0.800597	0.0265833	-0.0288077
681	866	865	3.12313	-9.00747	10.617		-0.287128	0.163382	0.0604094	0.223999		0.72555	-0.832097	0.00365543	0.0631255
682	683	867	3.09034	-9.06944	10.5157		0.857086	0.590454	-0.0412014	0.489958		2.73239	-0.509727	-0.444193	0.875172
682	867	866	3.03613	-9.0996	10.3796		0.804014	0.595274	0.0117717	0.487509		2.65421	-0.578743	-0.399361	0.85907
683	684	868	2.96275	-9.16349	10.26		0.714779	0.582902	0.0662784	0.475592		2.50271	-0.64713	-0.344276	0.818905
683	868	867	2.87359	-9.19694	10.1298		0.594005	0.555191	0.120813	0.455553		2.28919	-0.714578	-0.281514	0.757693
684	685	869	2.7705	-9.2315	9.99682		0.462495	0.520486	0.168598	0.43345		2.06465	-0.779692	-0.222674	0.689006
684	869	868	2.70177	-9.21593	9.89757		0.322419	0.478873	0.205397	0.409388		1.83318	-0.838763	-0.168699	0.612114
685	686	697	-0.379332	-10.0443	10.0223		0.179568	0.430587	0.219914	0.383646		1.60565	-0.881904	-0.122099	0.525075
685	697	696	-0.535249	-10.028	10.082		0.0339395	0.375626	0.212148	0.356223		1.38206	-0.909116	-0.0828755	0.427887
685	696	875	-0.702258	-9.92317	10.0174		-0.106657	0.319078	0.187008	0.328621		1.17042	-0.922095	-0.0481752	0.325988
685	875	869	2.69123	-9.31152	9.94509		-0.239293	0.262849	0.146335	0.301401		0.973742	-0.921479	-0.0169287	0.221418
686	687	698	2.60452	-9.29042	9.84039		-0.356683	0.208026	0.0965953	0.273284		0.806502	-0.902727	0.0115901	0.118073
686	698	697	2.43714	-9.35634	9.73147		-0.457208	0.154849	0.0392276	0.243983		0.671919	-0.864829	0.0375427	0.0168198
687	688	699	2.37638	-9.29852	9.64223		-0.543038	0.103231	-0.0215322	0.213395		0.565912	-0.811494	0.061871	-0.0816121
687	699	698	-0.209684	-9.89316	9.76199		-0.619964	0.052938	-0.074387	0.181242		0.477602	-0.752609	0.0870867	-0.17528
688	689	700	-0.357298	-9.94308	9.87897		-0.689873	0.00292591	-0.114255	0.146836		0.404823	-0.695186	0.115495	-0.263899
688	700	699	-0.594277	-9.86965	9.88169		-1.02289	-0.0358158	-0.141481	0.00144697		-0.20238	-0.419295	0.164526	-0.512512
689	690	701	-0.72616	-9.84794	9.91945		-0.939165	0.0184045	-0.149627	0.0348545		-0.143303	-0.425042	0.12468	-0.447715
689	701	700	2.34983	-9.45579	9.72806		-0.853233	0.0685032	-0.143661	0.0657685		-0.0814125	-0.447698	0.0916523	-0.381235
690	691	702	2.28916	-9.39585	9.64876		-0.761935	0.115749	-0.119641	0.0932417		-0.00509654	-0.482888	0.0658749	-0.30977
690	702	701	2.12434	-9.43127	9.57841		-0.665273	0.160142	-0.0775675	0.117274		0.0856452	-0.530611	0.0473473	-0.233318
691	692	703	1.94138	-9.48995	9.53255		-0.564202	0.204483	-0.0258638	0.139318		0.190665	-0.579488	0.0317908	-0.152484
691	703	702	1.71812	-9.50889	9.45288		-0.459269	0.250376	0.0306571	0.160204		0.309879	-0.623016	0.0167604	-0.067611
692	693	704	1.59737	-9.59564	9.47096		-0.346722	0.297912	0.081867	0.180774		0.454167	-0.65338	-0.00126816	0.0208064
692	704	703	0.114553	-9.7788	9.5552		0.826605	0.661542	-0.0646654	0.472956		2.66616	-0.409795	-0.478909	0.870794
693	694	704	-0.090108	-9.81314	9.63545		0.772151	0.667349	-0.012773	0.457637		2.54372	-0.457501	-0.426964	0.836184
705	704	694	-0.3203	-9.78709	9.66562		0.685306	0.657215	0.040975	0.435112		2.35667	-0.506697	-0.365477	0.78055
694	695	870	-0.478709	-9.81292	9.75328		0.569922	0.633006	0.0952247	0.406632		2.11539	-0.557039	-0.297001	0.706825
871	870	695	1.64504	-9.43443	9.36873		0.44333	0.603115	0.143883	0.377826		1.86652	-0.606974	-0.233034	0.628206
694	870	884	1.52765	-9.51754	9.39531		0.307039	0.567457	0.182949	0.348958		1.61408	-0.65334	-0.174801	0.544298
694	884	705	1.30848	-9.52859	9.35506		0.165065	0.525801	0.201751	0.320726		1.36871	-0.687703	-0.125574	0.454048
696	697	875	1.09156	-9.56033	9.34455		0.0174077	0.478146	0.200289	0.293131		1.13042	-0.710064	-0.0853528	0.357457
876	875	697	0.853364	-9.60992	9.36135		-0.127782	0.428626	0.18263	0.26641		0.904714	-0.720717	-0.0508591	0.258084
697	698	876	0.659804	-9.68942	9.42276		-0.267447	0.37879	0.150297	0.240651		0.693656	-0.719775	-0.0208634	0.157264
877	876	698	0.487499	-9.66068	9.39846		-0.393419	0.328231	0.10717	0.215114		0.513247	-0.702979	0.00445043	0.0595494
698	699	877	0.269165	-9.67253	9.4255		-0.503883	0.27686	0.0541115	0.189635		0.367041	-0.669385	0.0250415	-0.0340484
878	877	699	-0.0133059	-9.61603	9.40424		-0.600345	0.224762	-0.00487712	0.163951		0.251044	-0.622156	0.0421367	-0.123135
699	700	878	-0.220656	-9.67425	9.50548		-0.686823	0.172168	-0.0591244	0.137362		0.1546	-0.569723	0.0590072	-0.206657
879	878	700	0.821288	-9.47289	9.24255		-0.764715	0.118565	-0.103761	0.109181		0.0758632	-0.518562	0.0780277	-0.284615
700	701	879	0.654307	-9.51659	9.27192		-0.849067	0.234427	-0.0996335	0.0627876		-0.345125	-0.312918	0.0326222	-0.319078
880	879	701	0.405054	-9.50645	9.26132		-0.742362	0.280214	-0.0539973	0.0837031		-0.232078	-0.357872	0.0227461	-0.248699
701	702	880	0.171739	-9.4933	9.26025		0.798691	0.718365	-0.0888745	0.456704		2.59315	-0.310716	-0.513349	0.865082
881	880	702	0.0109814	-9.47053	9.25244		0.743813	0.723786	-0.0386218	0.429956		2.43084	-0.337027	-0.455008	0.813222
702	703	881	3.22516	-9.06701	14.6905		0.66	0.714698	0.0137946	0.398294		2.21242	-0.366927	-0.387753	0.743493
882	881	703	3.13994	-9.16275	14.7268		0.550459	0.692968	0.0671518	0.362824		1.94739	-0.400036	-0.31413	0.658739
703	704	882	2.99841	-9.29352	14.8082		0.429625	0.667002	0.115946	0.328527		1.67853	-0.434641	-0.245584	0.571742
883	882	704	2.8447	-9.41903	14.8807		0.298355	0.636603	0.1565	0.295766		1.40949	-0.468133	-0.183581	0.482417
704	705	883	2.68455	-9.5364	14.9397		0.158939	0.601246	0.179006	0.265509		1.15002	-0.493546	-0.132035	0.390532
884	883	705	2.54955	-9.63729	14.9676		0.0113754	0.560932	0.183463	0.237756		0.900122	-0.510882	-0.0909449	0.296088
706	707	718	2.41322	-9.67687	15.0539		-0.136121	0.518742	0.17319	0.211655		0.662572	-0.519051	-0.0566184	0.200715
719	718	707	2.25662	-9.72067	15.1295		-0.280472	0.475831	0.149431	0.186886		0.438419	-0.517645	-0.027671	0.105024
706	908	909	3.37898	-8.9915	14.3727		-0.91282	0.340279	-0.0770932	0.0348431		-0.658017	-0.150502	0.0022157	-0.316277
706	909	707	3.27103	-9.11865	14.4813		-0.797223	0.386112	-0.0306092	0.0525926		-0.522665	-0.191458	-0.000644062	-0.25241
706	718	923	3.09063	-9.30581	14.613		0.771112	0.763008	-0.111351	0.440106		2.5156	-0.213895	-0.545963	0.856865
706	923	908	2.93731	-9.44573	14.6968		0.716892	0.767423	-0.0630739	0.403695		2.32065	-0.220084	-0.482214	0.790049
707	708	719	2.78188	-9.56964	14.7651		0.636673	0.758824	-0.0123083	0.364547		2.07716	-0.231982	-0.410007	0.708457
720	719	708	2.6254	-9.67857	14.8222		0.533169	0.739084	0.0398218	0.323581		1.79391	-0.249134	-0.331896	0.614822
707	909	910	2.46652	-9.76549	14.8848		0.418591	0.716624	0.0882611	0.284939		1.51041	-0.269484	-0.259369	0.521432
707	910	708	2.29166	-9.82144	14.9679		0.293183	0.691161	0.129691	0.249061		1.22972	-0.290945	-0.194095	0.428473
708	709	720	2.10155	-9.85093	15.0705		0.15759	0.661937	0.155262	0.217129		0.960006	-0.307951	-0.140526	0.336447
721	720	709	1.89417	-9.97656	15.0288		0.0118141	0.628953	0.164975	0.189142		0.701268	-0.320501	-0.098662	0.245354
708	910	911	1.67318	-10.008	15.0822		-0.136092	0.594186	0.161513	0.163412		0.453684	-0.326269	-0.0644413	0.155015
708	911	709	1.45991	-10.0333	15.115		-0.283108	0.558378	0.145884	0.139305		0.217325	-0.324384	-0.0363412	0.0653633
709	710	721	1.31804	-10.0304	15.154		-0.94595	0.424821	-0.0538727	0.011257		-0.919681	-0.00457151	-0.0240638	-0.300719
722	721	710	3.49509	-8.90829	14.0452		-0.823946	0.469792	-0.00920181	0.0258983		-0.764938	-0.0401277	-0.0220168	-0.243658
709	911	912	3.39871	-9.029	14.2317		0.742336	0.793904	-0.130664	0.423479		2.43019	-0.122086	-0.575121	0.845455
709	912	710	3.31319	-9.17197	14.2786		0.690119	0.797199	-0.0848634	0.379527		2.21182	-0.110168	-0.507668	0.766918
710	912	913	1.87469	-10.0609	14.9275		0.614384	0.78901	-0.0362733	0.334785		1.9515	-0.10595	-0.432086	0.676463
710	913	711	1.77501	-10.0939	14.9226		0.517472	0.771188	0.0140615	0.289957		1.65734	-0.108862	-0.350926	0.576679
711	712	724	1.54885	-10.1444	14.9293		0.409913	0.75206	0.0614376	0.248212		1.36576	-0.11635	-0.275661	0.479225
711	724	723	1.24913	-10.1734	14.956		0.291404	0.731212	0.102919	0.210064		1.07915	-0.126865	-0.208089	0.384541
711	913	914	0.964451	-10.198	14.9481		0.161136	0.707547	0.130674	0.17688		0.80385	-0.136277	-0.153002	0.293801
711	914	712	0.820759	-10.1819	14.9759		0.0191094	0.681064	0.144704	0.148661		0.539852	-0.144587	-0.110402	0.207003
712	713	725	3.52974	-8.93219	13.8255		-0.936818	0.474429	-0.0329479	-0.00500125		-1.09142	0.110525	-0.0441592	-0.271367
712	725	724	3.43827	-9.08926	13.9821		-0.813035	0.518337	0.00733599	0.00676168		-0.924881	0.0820523	-0.040077	-0.221167
712	914	915	1.21016	-10.3083	14.7654		0.709907	0.808539	-0.144511	0.407332		2.33159	-0.039711	-0.598203	0.829746
712	915	713	1.05797	-10.3077	14.7722		0.661461	0.811411	-0.101957	0.35853		2.10223	-0.0128983	-0.529898	0.744237
713	714	726	0.734748	-10.2903	14.7902		0.591623	0.804317	-0.056397	0.310474		1.83643	0.00460612	-0.453746	0.649148
713	726	725	0.429361	-10.3095	14.7008		0.502436	0.789017	-0.00880151	0.263643		1.54151	0.0135071	-0.372227	0.546882
713	915	916	0.283444	-10.3117	14.6593		0.403078	0.773436	0.0364554	0.220198		1.25037	0.0169765	-0.296503	0.448253
713	916	714	3.53765	-9.02462	13.6196		0.29283	0.756889	0.076821	0.180734		0.964847	0.0159403	-0.228368	0.353952
714	715	727	0.722562	-10.4107	14.5976		0.169764	0.737553	0.105488	0.146839		0.689893	0.0128681	-0.172604	0.265816
714	727	726	0.582452	-10.4113	14.5647		0.0338809	0.71543	0.122457	0.118512		0.425505	0.0077599	-0.129211	0.183845
714	916	917	0.29965	-10.4033	14.4946		-0.886241	0.489551	-0.0144069	-0.0140191		-1.17419	0.195052	-0.0581698	-0.228642
714	917	715	0.0952605	-10.416	14.3795		-0.765268	0.532241	0.0190106	-0.00490296		-1.00344	0.175303	-0.054867	-0.185345
715	716	728	3.59578	-8.93637	13.4435		0.673811	0.807337	-0.152954	0.391677		2.21996	0.03331	-0.615274	0.809826
715	728	727	3.63537	-8.87737	13.2653		0.630867	0.810506	-0.114405	0.340655		1.99177	0.0718493	-0.548933	0.722013
715	917	918	3.67635	-8.74751	13.1308		0.568322	0.805211	-0.072717	0.291507		1.73163	0.099853	-0.474986	0.626443
715	918	716	0.215044	-10.5084	14.2603		0.487985	0.793054	-0.0287931	0.244482		1.44593	0.118187	-0.395775	0.525286
716	918	728	-0.0019853	-10.4813	14.1856		0.397995	0.781249	0.0133057	0.200698		1.16354	0.130746	-0.321851	0.428302
924	728	918	-0.252146	-10.4261	14.1203		0.297338	0.768699	0.0514109	0.160846		0.885937	0.137749	-0.254871	0.336428
717	718	733	-0.413247	-10.4072	14.0241		0.183307	0.752471	0.0797399	0.126766		0.617133	0.139783	-0.19926	0.252163
717	733	732	3.64835	-8.88521	13.1007		0.0559029	0.732567	0.0982927	0.09846		0.357128	0.136847	-0.155017	0.175508
717	922	718	3.68175	-8.76489	12.9707		1.96261	-1.58915	1.49081	0.0702892		3.34662	-2.05213	1.27188	0.0272349
923	718	922	3.69442	-8.69412	12.8184		2.17661	-1.75157	1.74124	-0.000343336		3.55605	-2.30411	1.50038	-0.0618569
717	732	929	3.70166	-8.59176	12.6888		1.83729	-1.58092	1.44328	0.0713425		3.38061	-2.10559	1.30084	-0.0208048
717	929	922	3.69574	-8.48444	12.5501		2.01277	-1.72348	1.67138	-0.00260214		3.5419	-2.32819	1.51233	-0.113968
728	729	734	3.67712	-8.37071	12.3962		1.62365	-1.5194	1.35363	0.0678496		3.31469	-2.10588	1.29428	-0.078603
735	734	729	3.64477	-8.24016	12.2343		1.76389	-1.64639	1.56104	-0.00793299		3.43754	-2.30121	1.48849	-0.17367
728	924	729	3.59173	-8.09968	12.0598		0.897762	-1.13387	0.594501	0.314971		2.70914	-1.61436	0.668439	0.177948
925	729	924	3.53287	-7.928	11.9204		1.03886	-1.21183	0.800999	0.229681		2.8648	-1.74802	0.864406	0.0662453
729	730	735	3.4694	-7.78815	11.798		1.18091	-1.30185	1.01208	0.144151		3.01206	-1.89499	1.06041	-0.0425932
736	735	730	3.42359	-7.68074	11.7215		1.32171	-1.40459	1.22184	0.0598104		3.14885	-2.05298	1.25221	-0.146159
729	925	730	-0.115942	-10.5287	13.9973		1.42995	-1.52028	1.41023	-0.0163359		3.24297	-2.22319	1.42884	-0.240964
926	730	925	-0.278989	-10.4996	13.9266		0.655213	-1.02	0.511943	0.306147		2.54829	-1.59691	0.649868	0.115051
730	926	736	-0.471833	-10.4603	13.8248		0.76909	-1.09267	0.698072	0.221453		2.68684	-1.7097	0.832952	0.00197409
930	736	926	-0.603203	-10.3847	13.8771		0.88067	-1.17548	0.887858	0.136665		2.81325	-1.83358	1.01366	-0.107283
731	732	738	3.68542	-8.63281	12.5682		0.987382	-1.26861	1.07543	0.0527427		2.92372	-1.96588	1.18801	-0.211055
739	738	732	3.67056	-8.5629	12.4217		1.0657	-1.375	1.24519	-0.0231548		2.99075	-2.11248	1.34847	-0.305924
731	928	732	3.64635	-8.43724	12.2548		0.130539	-0.627815	0.058713	0.655094		1.99381	-1.3984	0.00665905	0.587742
929	732	928	3.61118	-8.29758	12.1047		0.142929	-0.677465	0.0736049	0.594803		2.01016	-1.40528	0.0886015	0.49492
731	738	928	3.57124	-8.20221	11.9857		0.183484	-0.723614	0.11511	0.525064		2.06067	-1.41683	0.193663	0.391108
934	928	738	3.53161	-8.07473	11.8998		0.238974	-0.770304	0.187453	0.451805		2.13779	-1.44265	0.318132	0.281578
735	736	740	3.46832	-7.93201	11.7813		0.306944	-0.820655	0.29015	0.37517		2.23498	-1.48569	0.459589	0.168288
741	740	736	3.37163	-7.77085	11.6323		0.383103	-0.880127	0.422355	0.295416		2.34079	-1.55119	0.613806	0.0546641
736	737	741	3.24489	-7.63475	11.4848		0.467449	-0.948719	0.584066	0.212541		2.45522	-1.63913	0.780783	-0.0592944
742	741	737	3.13646	-7.53336	11.3755		0.547764	-1.02599	0.750053	0.129426		2.5565	-1.73786	0.944643	-0.16891
736	930	737	3.07409	-7.47681	11.3159		0.621333	-1.11184	0.914708	0.0467114		2.63978	-1.84479	1.10186	-0.273142
931	737	930	-0.527115	-10.4776	13.7092		0.671772	-1.21091	1.06624	-0.028335		2.68125	-1.9693	1.24756	-0.368431
737	931	742	-0.660788	-10.4199	13.6943		-0.00805769	-0.48135	0.082837	0.633915		1.90413	-1.41839	0.0130918	0.564146
937	742	931	-0.840324	-10.3473	13.6563		-0.0229904	-0.527604	0.0813908	0.572609		1.88169	-1.41029	0.0892166	0.460324
738	745	934	3.34239	-7.85175	11.5686		-0.011185	-0.571006	0.101871	0.503317		1.89377	-1.40269	0.184921	0.347325
941	934	745	3.27818	-7.79707	11.497		0.0153378	-0.615662	0.150491	0.431541		1.93442	-1.40696	0.297074	0.231266
742	743	748	3.16677	-7.67263	11.3906		0.0539824	-0.664263	0.227533	0.35724		1.99735	-1.42661	0.423686	0.113944
749	748	743	3.02286	-7.55051	11.2671		0.100207	-0.721515	0.333485	0.280336		2.07153	-1.46776	0.561272	-0.00149193
742	937	938	2.87064	-7.43299	11.1639		0.15401	-0.78742	0.468348	0.20083		2.15695	-1.53042	0.709832	-0.115041
742	938	743	2.78922	-7.37897	11.1146		0.203351	-0.860949	0.609097	0.120754		2.23025	-1.60487	0.855908	-0.2242
743	744	750	-0.679296	-10.4689	13.5074		0.245555	-0.941877	0.750616	0.0405575		2.28622	-1.68895	0.996509	-0.328411
743	750	749	-0.8772	-10.3923	13.4273		0.271176	-1.03549	0.884116	-0.0324514		2.3047	-1.79405	1.12857	-0.423641
743	938	939	-1.0647	-10.3293	13.3127		-0.146745	-0.306614	0.111792	0.589051		1.73992	-1.3814	0.0197319	0.521885
743	939	744	2.969	-7.62237	11.2124		-0.188028	-0.352676	0.0956881	0.531168		1.68453	-1.363	0.0873814	0.412931
744	939	949	2.89953	-7.55283	11.1713		-0.204952	-0.396692	0.0959553	0.466806		1.66225	-1.34062	0.170387	0.29663
744	949	750	2.76661	-7.457	11.0959		-0.208296	-0.441892	0.120475	0.40031		1.66711	-1.32614	0.266478	0.179069
745	752	753	2.65079	-7.35441	11.0367		-0.200301	-0.490727	0.170639	0.331445		1.69392	-1.32408	0.374562	0.0617634
745	753	746	-0.865807	-10.467	13.1479		-0.184882	-0.547489	0.248882	0.259793		1.73357	-1.34233	0.49273	-0.0526307
745	746	942	-1.06906	-10.3704	13.097		-0.162041	-0.612178	0.355206	0.185356		1.78608	-1.38087	0.620982	-0.164114
745	942	941	-1.25703	-10.3008	12.936		-0.142886	-0.683825	0.469767	0.10988		1.82924	-1.43326	0.748613	-0.271654
746	753	754	2.65694	-7.4429	11.0361		-0.129889	-0.762216	0.588156	0.0337506		1.85811	-1.49804	0.873243	-0.375023
746	754	747	2.55934	-7.35308	10.9924		-0.125566	-0.852178	0.703747	-0.035767		1.85661	-1.58691	0.992631	-0.469336
746	747	943	2.46192	-7.32209	10.9549		-0.440112	-0.519971	0.324892	0.0842641		1.35677	-1.21157	0.621753	-0.323211
746	943	942	-1.11972	-10.393	12.7988		-0.400634	-0.461918	0.227919	0.144666		1.33245	-1.1613	0.506405	-0.226508
747	754	952	-1.32211	-10.2949	12.7387		-0.357548	-0.413355	0.139588	0.200934		1.2986	-1.12307	0.391928	-0.129265
747	952	943	-1.45191	-10.2406	12.5939		-0.311389	-0.372112	0.0769737	0.251054		1.27235	-1.10167	0.289338	-0.0332851
749	750	762	2.50601	-7.41523	10.9723		-0.262158	-0.338189	0.0400751	0.295025		1.25372	-1.09708	0.198633	0.0614315
749	762	761	2.39273	-7.37508	10.9384		0.611442	0.223144	0.169338	0.678982		2.49957	-1.03009	-0.227989	0.925117
750	751	763	2.28006	-7.33593	10.9113		0.474506	0.185728	0.212685	0.691916		2.38003	-1.12004	-0.193424	0.90952
750	763	762	-1.16119	-10.3942	12.6147		0.331102	0.141423	0.243941	0.692641		2.24222	-1.19901	-0.159956	0.87755
750	949	950	-1.28683	-10.3385	12.493		0.19069	0.0920537	0.253912	0.678374		2.09325	-1.25558	-0.126358	0.823787
750	950	751	-1.45176	-10.2565	12.4081		0.0532693	0.0376213	0.2426	0.649117		1.93311	-1.28972	-0.0926292	0.74823
751	950	962	2.31544	-7.41829	10.9245		-0.0738753	-0.0163659	0.216289	0.612991		1.77703	-1.3063	-0.0576379	0.661305
751	962	763	2.19806	-7.37143	10.9018		-0.188013	-0.0678421	0.177336	0.573042		1.63071	-1.30714	-0.0209592	0.566925
754	765	755	2.07949	-7.31074	10.8808		-0.279391	-0.117382	0.141796	0.527473		1.51354	-1.29486	0.0252653	0.465006
766	755	765	-1.32835	-10.326	12.3232		-0.345843	-0.165115	0.113234	0.475882		1.4298	-1.27006	0.082782	0.355531
754	755	953	-1.44279	-10.2651	12.2169		-0.390916	-0.211723	0.0950977	0.419313		1.37684	-1.23704	0.151131	0.240533
754	953	952	-1.60638	-10.1751	12.187		-0.42407	-0.259035	0.0965816	0.360545		1.34755	-1.20724	0.229084	0.125435
755	766	756	2.0935	-7.40449	10.8968		-0.446899	-0.309376	0.120318	0.299161		1.33828	-1.18637	0.3167	0.0113874
767	756	766	1.96837	-7.28687	10.8722		-0.462195	-0.366814	0.170916	0.23443		1.34266	-1.18442	0.414078	-0.0995992
755	756	954	1.87958	-7.24143	10.8641		-0.469956	-0.431351	0.248376	0.16635		1.36069	-1.20137	0.521219	-0.207524
755	954	953	-1.51962	-10.2157	12.0392		-0.479936	-0.502411	0.336643	0.0967204		1.373	-1.2346	0.630263	-0.312306
756	767	757	-1.67049	-10.1352	12.0862		-0.747056	-0.349268	0.207194	0.068885		0.884017	-1.00903	0.507257	-0.35889
768	757	767	2.07936	-7.47072	10.9075		-0.680566	-0.291375	0.135119	0.12298		0.888626	-0.973951	0.409729	-0.265898
756	757	955	1.97002	-7.43095	10.9074		-0.609415	-0.242411	0.0734948	0.17263		0.886469	-0.952561	0.315166	-0.173182
756	955	954	1.86158	-7.29602	10.8826		-0.535093	-0.20013	0.035698	0.215874		0.892448	-0.946572	0.232054	-0.0817429
757	768	758	-1.45183	-10.2274	11.8087		-0.457599	-0.164533	0.0217283	0.252712		0.906564	-0.955983	0.160392	0.00842084
769	758	768	-1.64334	-10.1371	11.9076		0.574868	0.367268	0.176185	0.63298		2.41826	-0.925929	-0.235743	0.898711
757	758	956	1.86535	-7.46284	10.9382		0.436383	0.337699	0.223575	0.635555		2.27136	-1.01009	-0.19512	0.873171
757	956	955	1.81034	-7.35803	10.9157		0.288863	0.301015	0.259337	0.627898		2.10576	-1.08413	-0.15638	0.832361
758	769	759	-1.39966	-10.2113	11.5301		0.140269	0.257921	0.273382	0.608561		1.9296	-1.13734	-0.119351	0.7717
770	759	769	-1.65181	-10.0969	11.649		-0.00939817	0.208419	0.26571	0.577545		1.74289	-1.16973	-0.084035	0.691188
758	759	957	-1.78801	-10.014	11.596		-0.151397	0.157877	0.242027	0.541896		1.56144	-1.18577	-0.0490162	0.600682
758	957	956	1.83896	-7.57772	11.0047		-0.28245	0.108308	0.204471	0.504257		1.3912	-1.18712	-0.0137642	0.503879
759	770	760	1.82197	-7.50982	10.976		-0.393947	0.0592622	0.165417	0.462876		1.24925	-1.17341	0.0271094	0.401469
771	760	770	1.74994	-7.40703	10.9562		-0.483974	0.0106408	0.127613	0.417365		1.13939	-1.14456	0.0748019	0.293605
759	760	958	-1.34284	-10.1831	11.261		-0.555516	-0.037822	0.0948431	0.368266		1.05858	-1.10456	0.12925	0.182005
759	958	957	-1.55909	-10.0882	11.3615		-0.616535	-0.0868339	0.0771962	0.317028		0.998668	-1.06412	0.190283	0.0712484
760	771	958	-1.75357	-10.0024	11.4585		-0.668112	-0.138547	0.078246	0.263098		0.957166	-1.02972	0.258913	-0.0378915
965	958	771	1.80432	-7.59255	11.036		-0.712138	-0.196725	0.104247	0.20551		0.929727	-1.01278	0.336909	-0.144062
762	763	775	1.75228	-7.52372	11.0212		-0.748613	-0.26137	0.155199	0.144265		0.916353	-1.01329	0.424271	-0.247263
776	775	763	1.72006	-7.45114	10.9923		-0.786147	-0.332032	0.218729	0.0811124		0.899946	-1.03163	0.515611	-0.348185
763	764	776	-1.25071	-10.1699	11.0389		-1.02577	-0.188235	0.106267	0.0523465		0.397451	-0.80479	0.397583	-0.388426
777	776	764	-1.49346	-10.0382	11.0512		-0.936922	-0.12904	0.0582789	0.100408		0.42983	-0.782269	0.317555	-0.299497
763	962	764	-1.70344	-9.97215	11.224		-0.843192	-0.0778648	0.0219587	0.144121		0.45771	-0.774603	0.24223	-0.211453
963	764	962	1.80399	-7.64175	11.0899		-0.74581	-0.0329212	0.0070092	0.1817		0.494544	-0.781066	0.17764	-0.124503
764	963	777	1.72857	-7.56531	11.0773		-0.644774	0.00579106	0.0134305	0.213144		0.54033	-0.80166	0.123784	-0.0386458
972	777	963	1.68692	-7.49905	11.0453		-0.543368	0.0436289	0.0351695	0.240966		0.599834	-0.826826	0.0785229	0.0466523
770	779	771	-1.28461	-10.0811	10.8437		-0.443464	0.0836536	0.0687675	0.266605		0.67578	-0.851106	0.0406343	0.131697
780	771	779	-1.44553	-9.96351	10.7629		-0.339594	0.126733	0.105333	0.290147		0.777945	-0.866819	0.00844205	0.214644
771	780	772	3.12691	-8.56142	10.8304		0.800243	0.505551	0.00518877	0.546735		2.55105	-0.5553	-0.366352	0.868091
781	772	780	3.09702	-8.50716	10.9395		0.75756	0.519878	0.0584202	0.572945		2.54967	-0.639535	-0.336908	0.892088
771	772	965	3.05441	-8.45892	11.0354		0.670711	0.517889	0.114649	0.584852		2.46362	-0.721225	-0.296054	0.889492
966	965	772	3.00072	-8.4032	11.1221		0.545268	0.501287	0.172066	0.583697		2.3046	-0.799942	-0.246337	0.86302
772	781	782	2.93118	-8.33608	11.2066		0.406299	0.47773	0.222534	0.57507		2.12514	-0.873758	-0.199216	0.824896
772	782	773	2.85634	-8.28427	11.2796		0.256164	0.447171	0.262093	0.558838		1.92865	-0.939081	-0.155028	0.773785
772	773	966	2.78217	-8.26662	11.3313		0.101148	0.409483	0.280176	0.53465		1.72422	-0.986328	-0.11467	0.706122
967	966	773	2.69335	-8.2219	11.3775		-0.0587467	0.364668	0.276784	0.502507		1.51185	-1.0155	-0.0781418	0.621909
773	782	783	2.63454	-8.21626	11.3933		-0.213685	0.317782	0.256969	0.467844		1.30639	-1.03016	-0.0435555	0.52962
773	783	774	2.08915	-7.95381	11.2562		-0.359979	0.270724	0.222627	0.432699		1.11343	-1.03164	-0.0102028	0.43243
773	774	967	2.0013	-7.87148	11.2255		-0.489924	0.222893	0.182579	0.395472		0.948392	-1.01739	0.0252177	0.331633
968	967	774	1.89664	-7.77014	11.1916		-0.601808	0.174157	0.138783	0.355808		0.814702	-0.986832	0.0634395	0.227515
774	783	975	1.77201	-7.64473	11.1483		-0.697989	0.124564	0.0952028	0.313838		0.708957	-0.943563	0.104799	0.121412
774	975	968	1.69507	-7.57098	11.1241		-0.784754	0.0742391	0.0624027	0.269914		0.62207	-0.897164	0.150194	0.0168879
776	777	786	-1.26306	-10.0062	10.6341		-0.862789	0.0212553	0.0445938	0.223396		0.552346	-0.854568	0.201389	-0.0856694
787	786	777	-1.39442	-9.91931	10.5844		-1.23955	-0.0471081	0.0331754	0.0362754		-0.0641447	-0.608401	0.300562	-0.403719
777	778	788	3.14103	-8.66748	10.6996		-1.1375	0.0145037	0.00528376	0.0783603		-0.0111172	-0.594079	0.236023	-0.320559
777	788	787	2.7547	-8.2988	11.3397		-1.0296	0.0689032	-0.0104332	0.116571		0.0412635	-0.595296	0.177421	-0.238261
777	972	973	2.71186	-8.29894	11.3513		-0.916193	0.117076	-0.00751616	0.14944		0.105569	-0.609731	0.12866	-0.156387
777	973	778	2.63081	-8.2718	11.3708		-0.797287	0.159023	0.014035	0.176969		0.1818	-0.637385	0.0897399	-0.0749358
778	973	980	2.52903	-8.21451	11.3903		-0.676655	0.199473	0.0473861	0.201414		0.272146	-0.66804	0.0574353	0.00670314
778	980	788	2.41237	-8.14595	11.4004		-0.556454	0.241128	0.088632	0.224067		0.377858	-0.695858	0.0299024	0.0888792
782	789	790	2.30278	-8.08521	11.3942		-0.432804	0.284128	0.128567	0.245715		0.508869	-0.714086	0.00463152	0.170484
782	790	783	2.20881	-8.03043	11.3738		0.780034	0.60509	-0.0118991	0.540669		2.53785	-0.465402	-0.403424	0.879589
783	790	791	2.12281	-7.97731	11.3245		0.734324	0.623167	0.0416854	0.551232		2.49207	-0.530504	-0.36648	0.88436
783	791	784	1.98548	-7.86036	11.3022		0.647577	0.624812	0.0984145	0.548868		2.36716	-0.595036	-0.318418	0.8643
783	784	976	1.87749	-7.7664	11.2665		0.524629	0.611871	0.156624	0.535008		2.17428	-0.658518	-0.261853	0.822272
783	976	975	1.78909	-7.68397	11.2281		0.387248	0.592657	0.208822	0.516085		1.96362	-0.718784	-0.208558	0.771159
784	791	792	-1.27509	-9.91667	10.4537		0.237139	0.566919	0.25105	0.49226		1.73869	-0.772726	-0.159237	0.710023
784	792	785	-1.42275	-9.8553	10.4768		0.0788448	0.533994	0.272746	0.463965		1.50885	-0.812048	-0.115768	0.636363
784	785	977	3.13335	-8.76615	10.569		-0.0876355	0.493882	0.273912	0.431198		1.27412	-0.836751	-0.0781513	0.550178
784	977	976	3.10614	-8.82284	10.449		-0.251805	0.451146	0.258917	0.397643		1.04743	-0.849173	-0.0440101	0.458076
785	792	983	3.05115	-8.9048	10.3121		-0.409728	0.407497	0.229403	0.36468		0.833624	-0.850192	-0.0124526	0.362535
785	983	977	3.0223	-8.86811	10.2123		-0.553828	0.361691	0.191186	0.331042		0.648112	-0.836236	0.0183043	0.265459
787	788	795	-0.9746	-9.8794	10.1335		-0.682421	0.313451	0.145561	0.296449		0.49432	-0.806513	0.0486568	0.167272
787	795	794	-1.15136	-9.86135	10.2445		-0.797211	0.263026	0.0964877	0.260739		0.368733	-0.764132	0.0793096	0.0689105
788	980	987	-1.36893	-9.80549	10.3302		-0.902742	0.21108	0.0545263	0.223481		0.26198	-0.717387	0.112142	-0.027123
788	987	795	3.00845	-9.04018	10.2784		-0.999102	0.156048	0.0241321	0.183997		0.173162	-0.673174	0.149354	-0.120777
790	797	791	2.96887	-8.98378	10.1705		-1.38838	0.0741131	-0.0120811	0.0206717		-0.500769	-0.419858	0.216194	-0.404772
798	791	797	2.85903	-9.03737	10.0155		-1.2823	0.139255	-0.0238666	0.0568374		-0.434215	-0.40938	0.165132	-0.329085
791	798	792	2.75486	-9.08836	9.89292		-1.16863	0.197893	-0.023681	0.0899782		-0.362871	-0.414639	0.120738	-0.253607
799	792	798	2.6755	-9.14735	9.82536		-1.04624	0.249863	-0.00787813	0.119095		-0.274474	-0.432566	0.0851135	-0.177395
792	799	793	-0.841703	-9.85361	10.0021		-0.915137	0.295164	0.0235419	0.144186		-0.169025	-0.463158	0.0582599	-0.100449
800	793	799	-1.06839	-9.71888	9.95616		-0.779971	0.337912	0.0634767	0.167037		-0.047837	-0.495968	0.036231	-0.0225037
792	793	984	-1.32553	-9.70781	10.1281		-0.643409	0.38046	0.107868	0.188667		0.088339	-0.525024	0.0167722	0.0565936
792	984	983	2.62422	-9.14208	9.76376		-0.503182	0.42246	0.147581	0.210217		0.248901	-0.544581	-0.00333039	0.136416
793	800	984	2.54458	-9.18527	9.71416		0.765585	0.688395	-0.0362903	0.534718		2.51234	-0.370973	-0.444971	0.891115
990	984	800	2.43683	-9.19613	9.62987		0.717521	0.70733	0.0163652	0.529216		2.41921	-0.413358	-0.400514	0.874341
795	796	802	-0.5914	-9.77502	9.75296		0.631929	0.710223	0.0722492	0.512766		2.254	-0.457065	-0.345402	0.835119
803	802	796	-0.762398	-9.73197	9.78648		0.512951	0.699022	0.12986	0.486911		2.02731	-0.501657	-0.282293	0.776466
795	987	796	-0.971001	-9.5701	9.68157		0.379231	0.682481	0.182438	0.458599		1.78681	-0.545173	-0.223147	0.71196
988	796	987	2.33221	-9.23543	9.57435		0.23179	0.66026	0.226208	0.428165		1.53587	-0.585058	-0.169006	0.641076
796	988	803	2.22102	-9.27462	9.53011		0.0733586	0.631453	0.251093	0.396505		1.28351	-0.614496	-0.122645	0.562421
994	803	988	2.06804	-9.29321	9.46357		-0.0960644	0.596061	0.257095	0.363619		1.02972	-0.633487	-0.0840634	0.475994
798	804	799	1.87831	-9.32092	9.39291		-0.265756	0.557967	0.247872	0.331294		0.784555	-0.642814	-0.0503801	0.386052
805	799	804	-0.35555	-9.67657	9.54385		-0.431696	0.518627	0.224797	0.3002		0.551772	-0.64277	-0.0205137	0.294194
799	805	800	-0.526074	-9.67172	9.60043		-0.585657	0.475655	0.191239	0.269588		0.348407	-0.629951	0.0063692	0.202947
806	800	805	-0.770892	-9.52238	9.51864		-0.725811	0.42852	0.147947	0.239289		0.178246	-0.6036	0.0304538	0.112874
800	806	801	-0.936342	-9.48559	9.54662		-0.853182	0.377563	0.0986979	0.208968		0.0379119	-0.566273	0.052781	0.0244992
807	801	806	1.72198	-9.34286	9.33749		-0.970499	0.32369	0.0535669	0.177729		-0.081604	-0.524786	0.0761268	-0.0607841
800	801	990	1.60581	-9.35675	9.30476		-1.07705	0.265832	0.0168609	0.1449		-0.180385	-0.485538	0.102807	-0.143214
991	990	801	1.44591	-9.35679	9.26402		-1.14419	0.368404	-0.00267286	0.0899961		-0.632572	-0.256825	0.0450957	-0.191307
801	807	991	1.2106	-9.34691	9.20587		-1.00334	0.416158	0.0350287	0.11293		-0.498394	-0.288132	0.0282458	-0.119144
996	991	807	0.96997	-9.42957	9.22601		0.7519	0.757395	-0.062455	0.526915		2.47756	-0.27641	-0.487072	0.900207
802	803	808	-0.189714	-9.57262	9.38753		0.702702	0.775982	-0.0114157	0.506652		2.34193	-0.295957	-0.435932	0.86285
809	808	803	-0.352523	-9.55987	9.41499		0.619399	0.7793	0.0429477	0.477753		2.14151	-0.318786	-0.374604	0.805778
803	994	809	-0.569553	-9.48021	9.38944		0.505501	0.769339	0.099289	0.441756		1.88627	-0.344487	-0.305759	0.732079
999	809	994	-0.693087	-9.43792	9.38205		0.376805	0.755067	0.15155	0.405582		1.62102	-0.371226	-0.241408	0.655642
805	810	806	1.03239	-9.24665	9.09764		0.233674	0.736089	0.196209	0.369683		1.34879	-0.396986	-0.182892	0.576332
811	806	810	0.805943	-9.32448	9.12687		0.0770744	0.71136	0.223873	0.335264		1.07761	-0.416393	-0.133791	0.493783
806	811	807	0.545175	-9.33359	9.11607		-0.0929938	0.680878	0.234542	0.302325		0.807501	-0.429445	-0.0941045	0.407994
812	807	811	0.302122	-9.34239	9.11893		-0.265768	0.647779	0.231184	0.270994		0.545725	-0.435389	-0.060565	0.320957
807	812	996	0.0570764	-9.33299	9.12049		-0.437214	0.613241	0.21491	0.241319		0.295014	-0.433942	-0.031947	0.233418
1001	996	812	-0.17027	-9.42671	9.23877		-1.2138	0.474059	0.00416579	0.0618396		-0.962767	-0.085831	0.00773421	-0.199854
808	809	813	-0.431235	-9.39398	9.26032		-1.06419	0.522894	0.0453275	0.0823457		-0.800014	-0.116496	-0.000804635	-0.132831
814	813	809	-0.563021	-9.37361	9.27072		0.736693	0.812972	-0.0878627	0.51636		2.4349	-0.183724	-0.527932	0.90574
809	999	814	-0.0343351	-9.24136	9.04363		0.687832	0.830781	-0.0388546	0.483429		2.26518	-0.181896	-0.471323	0.850263
1004	814	999	-0.0985706	-9.29657	9.10082		0.607987	0.83441	0.0136199	0.444383		2.03763	-0.185449	-0.404925	0.77803
810	815	816	3.25255	-8.85972	14.9305		0.50011	0.825845	0.068351	0.400616		1.76149	-0.193932	-0.331385	0.692071
810	816	811	3.11732	-8.98144	15.0302		0.377481	0.814014	0.119895	0.358392		1.4783	-0.205318	-0.262619	0.606024
811	816	817	2.97103	-9.10292	15.1135		0.239842	0.798478	0.16501	0.318247		1.19051	-0.218078	-0.200234	0.520087
811	817	812	2.81444	-9.22044	15.1822		0.0865072	0.778059	0.195049	0.281611		0.90463	-0.228134	-0.148515	0.43479
812	817	1007	2.64713	-9.32335	15.253		-0.0825242	0.752756	0.210012	0.248486		0.620664	-0.235485	-0.107463	0.350133
812	1007	1001	2.45894	-9.40651	15.3404		-0.256523	0.724945	0.212217	0.217749		0.343736	-0.238021	-0.0736039	0.266181
813	814	819	2.26765	-9.48858	15.4075		-0.431467	0.695515	0.202534	0.188979		0.0757691	-0.23495	-0.0456366	0.182958
813	819	818	2.16137	-9.53804	15.4304		-1.24784	0.558442	0.011645	0.0367211		-1.24121	0.0713268	-0.0256154	-0.200739
814	1004	1010	3.46488	-8.73262	14.5397		-1.09193	0.607377	0.0533319	0.0546132		-1.05326	0.0429978	-0.0280773	-0.139144
814	1010	819	3.39573	-8.81658	14.6301		0.718322	0.853577	-0.111136	0.503497		2.38128	-0.0952169	-0.566283	0.907066
815	822	823	3.29441	-8.94324	14.7093		0.671391	0.870578	-0.0647088	0.460436		2.18739	-0.0742292	-0.506028	0.836953
815	823	816	3.18317	-9.02949	14.8369		0.59629	0.874733	-0.0146578	0.413797		1.9421	-0.0606881	-0.436309	0.75303
816	823	824	3.05615	-9.14264	14.9213		0.495484	0.867958	0.0379283	0.364714		1.65381	-0.0540397	-0.359712	0.658157
816	824	817	2.90702	-9.26385	14.9974		0.380061	0.858868	0.0881491	0.318303		1.36027	-0.0517921	-0.28786	0.565203
817	824	1014	2.74408	-9.38255	15.065		0.249222	0.846916	0.133062	0.275166		1.06329	-0.0528957	-0.222551	0.47466
817	1014	1007	2.55091	-9.50974	15.1238		0.100832	0.830642	0.164823	0.236916		0.767669	-0.0545519	-0.168567	0.387849
818	819	826	2.34715	-9.58023	15.2306		-0.0651078	0.810044	0.18343	0.203554		0.473403	-0.0567607	-0.125909	0.304767
818	826	825	2.12178	-9.6535	15.309		-1.23467	0.608091	0.0181703	0.0180076		-1.42962	0.200048	-0.0527759	-0.190274
819	1010	1017	1.88495	-9.71864	15.3624		-1.0773	0.656762	0.0572648	0.0332345		-1.22501	0.176291	-0.0522646	-0.134281
819	1017	826	1.66749	-9.76313	15.4016		0.694154	0.876724	-0.130062	0.489033		2.31174	-0.0145852	-0.600087	0.903147
820	829	830	1.50527	-9.80961	15.4029		0.650939	0.893531	-0.0869829	0.439105		2.10605	0.0221356	-0.538983	0.82352
820	830	821	3.49775	-8.72487	14.4177		0.582054	0.898949	-0.0401564	0.387825		1.85454	0.0496594	-0.468672	0.732636
821	830	831	3.41363	-8.88305	14.4484		0.489545	0.894748	0.00943845	0.336014		1.56459	0.068688	-0.391613	0.633089
821	831	822	3.34603	-8.94267	14.5687		0.382625	0.888897	0.0573976	0.287361		1.26956	0.0823786	-0.318869	0.536549
822	831	832	1.95776	-9.81803	15.2019		0.260088	0.880585	0.101094	0.242544		0.970765	0.0912334	-0.252279	0.443781
822	832	823	1.77724	-9.86907	15.225		0.118723	0.867647	0.133519	0.203377		0.671728	0.096591	-0.196753	0.356826
823	1013	1014	1.57931	-9.90388	15.2566		-0.0414709	0.850082	0.154674	0.169858		0.372452	0.0984514	-0.152289	0.275682
823	1014	824	1.38896	-9.91465	15.2962		-1.17528	0.623454	0.0236846	0.00566597		-1.52895	0.300497	-0.0738399	-0.168645
823	832	1022	1.17235	-9.98299	15.238		-1.02124	0.671545	0.0571676	0.018186		-1.31623	0.283501	-0.0733999	-0.118417
823	1022	1013	0.938675	-10.0028	15.2323		0.664241	0.882883	-0.144669	0.473066		2.22654	0.0582366	-0.629388	0.894106
825	826	835	0.812683	-10.0443	15.1779		0.626478	0.900124	-0.105689	0.419458		2.02116	0.107315	-0.570191	0.810002
825	835	834	3.50179	-8.79129	14.2414		0.565238	0.907544	-0.062875	0.366412		1.77464	0.145766	-0.501975	0.716792
826	1017	1025	3.42701	-8.92589	14.3246		0.482219	0.906696	-0.0171057	0.314375		1.49327	0.174482	-0.427014	0.616713
826	1025	835	1.0418	-10.0981	15.0946		0.385062	0.904576	0.0276676	0.265363		1.20536	0.197474	-0.35554	0.519828
827	840	828	0.880546	-10.1104	15.0856		0.272293	0.899952	0.0691451	0.220137		0.91192	0.214629	-0.2893	0.427152
841	828	840	0.703848	-10.1111	15.0708		0.139982	0.889535	0.101194	0.180728		0.615658	0.225639	-0.232949	0.341384
828	841	829	0.499487	-10.1017	15.0542		-0.0118717	0.873324	0.123815	0.147138		0.316575	0.230503	-0.186485	0.262525
842	829	841	0.329833	-10.1097	14.9997		1.85918	-1.52218	1.57198	0.0380235		3.18351	-2.03895	1.31703	-0.0211068
829	842	830	3.59393	-8.68922	13.94		2.11018	-1.72936	1.85398	-0.026798		3.45981	-2.33811	1.56761	-0.101297
843	830	842	0.601479	-10.181	14.9519		2.3181	-1.94654	2.11067	-0.0852026		3.69522	-2.64695	1.80564	-0.175277
830	1020	1021	0.467566	-10.2046	14.8845		2.47113	-2.16185	2.33345	-0.137066		3.87622	-2.95125	2.02433	-0.243921
830	1021	831	0.21062	-10.2112	14.7982		2.54862	-2.35455	2.50722	-0.18217		3.97916	-3.22608	2.21186	-0.308758
830	843	1020	0.0273359	-10.1824	14.7757		1.73604	-1.51637	1.55994	0.0392705		3.2548	-2.12065	1.3681	-0.0637644
1032	1020	843	3.63582	-8.72244	13.5797		1.94384	-1.70246	1.81498	-0.0291743		3.47687	-2.38915	1.59956	-0.148509
831	1021	1022	3.69637	-8.56791	13.4339		2.10893	-1.89955	2.04248	-0.090304		3.65121	-2.66535	1.81477	-0.225829
831	1022	832	0.196053	-10.3059	14.6344		2.22404	-2.09828	2.23776	-0.144136		3.77187	-2.9394	2.0104	-0.296985
833	834	844	-0.00659335	-10.2803	14.5762		2.27648	-2.28227	2.39262	-0.190702		3.82842	-3.19403	2.18069	-0.364186
845	844	834	-0.302417	-10.2361	14.4776		1.51901	-1.45749	1.5035	0.0371922		3.21991	-2.14693	1.38317	-0.114476
834	835	845	-0.454252	-10.1903	14.4579		1.68623	-1.62576	1.7328	-0.0337863		3.39548	-2.38585	1.59519	-0.202497
846	845	835	3.64216	-8.79644	13.3968		1.81316	-1.80597	1.93438	-0.0969386		3.51861	-2.63195	1.78903	-0.282355
835	1025	846	3.68749	-8.64279	13.2956		1.89609	-1.99082	2.10651	-0.152337		3.58933	-2.87891	1.96416	-0.355621
1035	846	1025	3.71605	-8.55811	13.0181		1.92851	-2.16754	2.24613	-0.200107		3.60769	-3.1156	2.11968	-0.42505
836	850	837	3.73414	-8.38939	12.8386		0.735745	-0.970489	0.722189	0.26968		2.48226	-1.54556	0.726044	0.133648
851	837	850	3.73089	-8.25785	12.6803		0.888261	-1.07981	0.945545	0.191213		2.69083	-1.72383	0.93925	0.0279942
837	851	838	3.71172	-8.13004	12.5227		1.04658	-1.20489	1.17438	0.111448		2.89092	-1.91573	1.15293	-0.0751076
852	838	851	3.68022	-7.99841	12.3632		1.2081	-1.34556	1.40267	0.0317886		3.07882	-2.1178	1.36224	-0.17324
838	852	839	3.63698	-7.86275	12.2062		1.33735	-1.49928	1.60744	-0.0406337		3.21562	-2.3282	1.55449	-0.263261
853	839	852	3.58172	-7.72696	12.0545		1.4308	-1.6658	1.78639	-0.105106		3.2974	-2.54676	1.72842	-0.344855
839	1028	840	3.51945	-7.61514	11.9149		1.48727	-1.83947	1.93972	-0.161667		3.3286	-2.76978	1.88561	-0.419831
1029	840	1028	3.48179	-7.56366	11.8347		1.50473	-2.01036	2.06777	-0.210385		3.31698	-2.99081	2.02885	-0.49135
839	853	1043	-0.025612	-10.3861	14.3702		0.489322	-0.862124	0.666942	0.268557		2.35272	-1.54734	0.722165	0.0884527
839	1043	1028	-0.184567	-10.3499	14.3313		0.611214	-0.965266	0.870074	0.189086		2.53836	-1.70468	0.923741	-0.0212205
840	1029	841	-0.51115	-10.2649	14.2469		0.734524	-1.08125	1.07587	0.108568		2.70983	-1.872	1.12221	-0.127389
1030	841	1029	-0.705724	-10.2214	14.1612		0.85633	-1.20937	1.2783	0.0279819		2.86185	-2.04544	1.31294	-0.228265
841	1030	842	3.70479	-8.64358	12.9093		0.950703	-1.35081	1.45994	-0.0454097		2.96269	-2.22921	1.48747	-0.32092
1031	842	1030	3.71534	-8.55219	12.827		1.01505	-1.50568	1.61904	-0.11088		3.0092	-2.42374	1.64494	-0.405058
842	1031	843	3.71724	-8.43199	12.6872		1.04992	-1.66957	1.75684	-0.168405		3.00844	-2.6268	1.78818	-0.482607
1032	843	1031	3.70495	-8.3108	12.5361		1.05628	-1.83476	1.87546	-0.217939		2.9728	-2.83449	1.9221	-0.556932
844	845	855	3.67882	-8.1839	12.3781		0.531061	-1.18333	1.28927	-0.0495751		2.6354	-2.08731	1.39364	-0.377192
856	855	845	3.63922	-8.04879	12.217		0.479292	-1.05643	1.12554	0.0210333		2.56133	-1.92066	1.23144	-0.283428
845	846	856	3.58852	-7.90564	12.0631		0.412861	-0.946757	0.943128	0.0963716		2.43657	-1.76488	1.05416	-0.183991
857	856	846	3.52997	-7.769	11.9264		0.349091	-0.849975	0.754788	0.169275		2.2864	-1.61033	0.866485	-0.081027
846	1035	857	3.47269	-7.64811	11.8124		0.289133	-0.766479	0.566576	0.23901		2.11667	-1.46117	0.673304	0.0238509
1048	857	1035	3.41385	-7.57569	11.7175		-0.0174314	-0.418362	0.13982	0.601171		1.68282	-1.21611	0.0287091	0.560363
847	858	859	3.3491	-7.50411	11.6312		-0.0139594	-0.466704	0.171871	0.545722		1.71424	-1.23938	0.115864	0.473811
847	859	848	3.27494	-7.44008	11.5429		0.01732	-0.518903	0.231961	0.481702		1.78601	-1.27516	0.229887	0.375202
848	1038	849	-0.546748	-10.3634	13.994		0.0652444	-0.576657	0.323723	0.413984		1.89106	-1.33148	0.366985	0.269758
1039	849	1038	-0.729885	-10.2788	13.9899		0.128389	-0.64351	0.445819	0.342449		2.02145	-1.41027	0.524008	0.159403
848	859	1051	-0.914979	-10.2243	13.8968		0.204258	-0.725663	0.59591	0.266891		2.16324	-1.51493	0.695442	0.0475063
848	1051	1038	3.3754	-7.6206	11.6523		0.292853	-0.823117	0.773996	0.18731		2.31645	-1.64546	0.881287	-0.0659321
849	1039	850	3.30525	-7.57237	11.5646		0.380554	-0.931328	0.954162	0.106732		2.45383	-1.78507	1.06266	-0.175319
1040	850	1039	3.20116	-7.4635	11.4539		0.464335	-1.04928	1.13065	0.0258299		2.56933	-1.93001	1.23537	-0.279413
850	1040	851	3.09682	-7.40341	11.3487		0.526907	-1.1807	1.29056	-0.0480634		2.63701	-2.08905	1.39424	-0.375357
1041	851	1040	3.00855	-7.32273	11.2786		0.0970937	-1.00104	1.1075	-0.0511886		2.2292	-1.90609	1.27576	-0.42404
851	1041	1042	-0.828466	-10.3086	13.7905		0.0767488	-0.883502	0.963239	0.0175727		2.1826	-1.75896	1.12681	-0.328333
851	1042	852	-0.988253	-10.2528	13.7083		0.0519597	-0.784116	0.804632	0.0900182		2.09156	-1.62587	0.965635	-0.227881
852	1042	1043	-1.12773	-10.2084	13.62		0.0316594	-0.697119	0.641034	0.159029		1.97566	-1.49426	0.794676	-0.124908
852	1043	853	3.02888	-7.42102	11.2821		0.016283	-0.622896	0.478012	0.224067		1.84069	-1.36793	0.618413	-0.0206831
854	855	862	2.93026	-7.35287	11.2131		-0.160358	-0.281014	0.170146	0.601715		1.62982	-1.25312	0.0348313	0.566811
854	862	861	2.8055	-7.30397	11.1307		-0.18681	-0.324957	0.186806	0.542838		1.61867	-1.26034	0.117345	0.467966
855	856	863	2.69625	-7.21194	11.0706		-0.187013	-0.373192	0.226774	0.476686		1.64669	-1.2754	0.223098	0.358419
855	863	862	-1.03021	-10.2838	13.5518		-0.171059	-0.427623	0.295503	0.407892		1.70849	-1.30813	0.348674	0.244397
856	857	1048	-1.11946	-10.2655	13.4477		-0.140546	-0.491258	0.392226	0.33623		1.79661	-1.361	0.491309	0.12769
856	1048	1047	-1.28547	-10.188	13.3839		-0.098267	-0.569361	0.515597	0.261312		1.89796	-1.43841	0.64616	0.0114295
856	1047	1053	2.711	-7.31821	11.0726		-0.0442229	-0.661931	0.665617	0.183137		2.01256	-1.54033	0.813227	-0.104384
856	1053	863	2.55366	-7.19811	10.997		0.00836773	-0.763901	0.818754	0.103868		2.11276	-1.65234	0.976292	-0.21609
858	1050	1051	2.43581	-7.12041	10.9456		0.0565673	-0.874144	0.969777	0.0239844		2.19242	-1.77121	1.13175	-0.322875
858	1051	859	-1.18568	-10.2729	13.2759		0.0914885	-0.997571	1.10914	-0.0491676		2.2311	-1.90833	1.27646	-0.42156
858	864	1056	-1.38057	-10.1909	13.1353		-0.337172	-0.809475	0.918279	-0.0513855		1.73949	-1.68475	1.13412	-0.4602
858	1056	1050	-1.57833	-10.0943	13.0647		-0.331668	-0.698982	0.792735	0.0142113		1.71606	-1.55456	0.997462	-0.363462
860	861	872	2.48549	-7.2671	10.9639		-0.319097	-0.606699	0.657689	0.0825724		1.65819	-1.44157	0.851888	-0.262573
860	872	871	2.3629	-7.19557	10.924		-0.298993	-0.526899	0.520353	0.146668		1.57955	-1.33254	0.699061	-0.160415
861	862	873	2.17395	-7.07298	10.867		-0.271668	-0.459807	0.385549	0.206038		1.48527	-1.23053	0.54287	-0.0580247
861	873	872	2.08749	-7.00351	10.8413		-0.304617	-0.11822	0.201815	0.579277		1.50091	-1.23461	0.0394411	0.554891
862	863	1053	-1.38691	-10.2342	12.909		-0.360898	-0.160583	0.203416	0.521162		1.45025	-1.22915	0.114009	0.449375
862	1053	1052	-1.5833	-10.1341	12.8252		-0.393535	-0.20753	0.222534	0.457126		1.43561	-1.22625	0.20727	0.334615
862	1052	1061	-1.76927	-10.04	12.7595		-0.411472	-0.260378	0.266204	0.390896		1.45187	-1.23634	0.316474	0.217021
862	1061	873	2.30573	-7.2842	10.9132		-0.415827	-0.321909	0.3348	0.322141		1.49325	-1.26315	0.439881	0.0981044
864	865	1057	2.18676	-7.22666	10.8859		-0.40856	-0.396993	0.428979	0.250279		1.54961	-1.31324	0.574448	-0.0194938
864	1057	1056	2.03328	-7.05684	10.8403		-0.389671	-0.48563	0.548741	0.175308		1.62095	-1.3866	0.720175	-0.135774
865	866	1057	1.93052	-7.00162	10.8196		-0.371188	-0.582992	0.673997	0.0990255		1.68197	-1.47262	0.864018	-0.248417
1058	1057	866	-1.61014	-10.1582	12.5039		-0.355784	-0.688006	0.800285	0.0218284		1.72707	-1.56894	1.00308	-0.356909
866	867	1058	-1.77338	-10.0537	12.6023		-0.343871	-0.805393	0.920165	-0.0489842		1.74156	-1.68737	1.13488	-0.457233
1059	1058	867	2.12029	-7.28001	10.8806		-0.759337	-0.615869	0.729028	-0.0508382		1.19082	-1.43723	0.977573	-0.486702
867	868	1059	2.01922	-7.20546	10.8601		-0.732843	-0.510747	0.62199	0.0105278		1.18729	-1.32221	0.852982	-0.389996
1060	1059	868	1.9194	-7.07418	10.8316		-0.687147	-0.422983	0.510359	0.0739776		1.16196	-1.22704	0.722792	-0.289261
868	869	874	-1.58496	-10.1858	12.3182		-0.630631	-0.347949	0.400099	0.132588		1.12192	-1.13956	0.588986	-0.188591
875	874	869	-1.80739	-10.0534	12.2752		-0.564245	-0.285667	0.295133	0.185905		1.07131	-1.06186	0.454767	-0.088861
868	874	1060	-1.97582	-9.95129	12.1543		-0.492259	-0.236234	0.213113	0.23189		1.02884	-1.00327	0.334554	0.00597904
1064	1060	874	1.95844	-7.22327	10.858		-0.414674	-0.199651	0.154038	0.270544		0.994509	-0.963796	0.228346	0.0959296
870	871	884	1.88901	-7.17318	10.849		0.22547	0.224943	0.272229	0.719525		2.03132	-1.0812	-0.14421	0.900071
885	884	871	1.76711	-7.10897	10.8422		0.0818339	0.19736	0.290418	0.705084		1.89425	-1.1325	-0.113939	0.858777
871	872	885	-1.76794	-10.0744	12.0224		-0.0650261	0.164124	0.290268	0.672111		1.73592	-1.16178	-0.0813209	0.791987
886	885	872	-1.9205	-9.97861	12.0011		-0.205097	0.12962	0.276792	0.631647		1.57754	-1.17495	-0.0461874	0.712281
872	873	886	1.80413	-7.20179	10.863		-0.334624	0.0954928	0.251872	0.587831		1.42706	-1.17422	-0.00847636	0.624376
887	886	873	1.69294	-7.1337	10.8639		-0.443216	0.0575913	0.231525	0.538927		1.3059	-1.16573	0.0415159	0.526835
873	1061	887	-1.78867	-10.0477	11.8423		-0.528563	0.0149937	0.219308	0.484547		1.21881	-1.15084	0.105946	0.41934
1070	887	1061	-1.92036	-9.96144	11.7841		-0.593543	-0.0324027	0.218344	0.425606		1.16363	-1.13335	0.18411	0.304128
874	875	1064	1.7441	-7.24618	10.8914		-0.645823	-0.0848715	0.236955	0.364542		1.13463	-1.12336	0.274135	0.187161
1065	1064	875	1.62167	-7.17971	10.9016		-0.685678	-0.145151	0.276926	0.300919		1.12827	-1.12615	0.37565	0.0695631
875	876	1065	-1.81642	-10.0136	11.6914		-0.713591	-0.218035	0.341379	0.233973		1.1384	-1.15096	0.488011	-0.0466966
1066	1065	876	-1.92198	-9.92692	11.5878		-0.729561	-0.303521	0.430315	0.163706		1.16502	-1.19778	0.611216	-0.161618
876	877	1066	-2.04406	-9.8134	11.4432		-0.743979	-0.397461	0.527717	0.0918542		1.18673	-1.26048	0.735563	-0.273767
1067	1066	877	1.67928	-7.29497	10.9334		-0.759154	-0.498931	0.630026	0.018804		1.19875	-1.3377	0.858894	-0.382822
877	878	1067	1.54867	-7.2168	10.9489		-0.766645	-0.611463	0.731031	-0.0482288		1.19293	-1.44004	0.978351	-0.483462
1068	1067	878	-1.88502	-9.89229	11.3371		-1.14503	-0.434436	0.554301	-0.0508683		0.63145	-1.19091	0.823497	-0.505571
878	879	888	-2.03356	-9.7661	11.2291		-1.101	-0.334293	0.466652	0.00569456		0.646576	-1.09093	0.712249	-0.410255
889	888	879	1.6728	-7.45544	11.0226		-1.02632	-0.249628	0.378478	0.064123		0.653017	-1.01191	0.597751	-0.310293
878	888	1074	1.61044	-7.35083	10.9963		-0.939205	-0.177246	0.294729	0.117566		0.649643	-0.943608	0.482824	-0.211485
878	1074	1068	1.45297	-7.22041	11.0027		-0.840858	-0.117094	0.218449	0.165595		0.639912	-0.887285	0.370009	-0.114542
879	880	889	-1.67843	-9.93808	11.0564		-0.736726	-0.0689288	0.163347	0.206282		0.639378	-0.848598	0.270741	-0.0226769
890	889	880	-1.83921	-9.84958	11.0847		-0.62681	-0.0327515	0.129423	0.239627		0.648043	-0.827547	0.185019	0.0641111
880	881	890	-2.00832	-9.71976	11.0099		0.193345	0.377321	0.290567	0.676252		1.9365	-0.983641	-0.144715	0.878711
891	890	881	3.1285	-8.29163	10.7966		0.0386539	0.354353	0.312172	0.656285		1.76995	-1.03102	-0.111174	0.830804
881	882	891	3.11368	-8.32275	10.8554		-0.123383	0.32457	0.314635	0.620782		1.58197	-1.0577	-0.0771059	0.759241
892	891	882	3.07816	-8.27417	10.9559		-0.281232	0.292372	0.302647	0.579737		1.39448	-1.06936	-0.0419634	0.675978
882	883	892	3.01468	-8.23471	11.0825		-0.430569	0.25941	0.277969	0.536894		1.21571	-1.06813	-0.00554265	0.585498
893	892	883	2.93698	-8.1628	11.1961		-0.56241	0.221999	0.252779	0.490625		1.06407	-1.05658	0.0390459	0.487036
883	884	894	2.88406	-8.11702	11.2617		-0.674756	0.17932	0.229781	0.440567		0.94367	-1.0353	0.0933332	0.380422
883	894	893	1.64196	-7.51543	11.1121		-0.769931	0.131582	0.212437	0.387211		0.852132	-1.0078	0.156971	0.267624
884	885	895	1.60388	-7.43945	11.0676		-0.854124	0.0793413	0.209975	0.331864		0.783122	-0.983451	0.229028	0.153891
884	895	894	1.47199	-7.2998	11.0541		-0.926954	0.0199745	0.225251	0.274012		0.734821	-0.968579	0.310261	0.0399365
885	886	896	1.41082	-7.23056	11.0395		-0.987749	-0.0511068	0.263258	0.212756		0.70405	-0.974235	0.401988	-0.072995
885	896	895	-1.66971	-9.87677	10.8695		-1.03651	-0.133903	0.323998	0.148096		0.690809	-1.00042	0.504209	-0.184903
886	887	1070	-1.87946	-9.75489	10.8733		-1.08222	-0.224729	0.395292	0.0816618		0.676665	-1.04455	0.610036	-0.295023
886	1070	1069	-1.99406	-9.68614	10.8772		-1.12688	-0.322766	0.474436	0.0138144		0.657524	-1.10604	0.717937	-0.403185
886	1069	896	3.13458	-8.44055	10.754		-1.15221	-0.430131	0.556238	-0.0483081		0.633436	-1.19364	0.824228	-0.502383
1082	896	1069	3.10626	-8.41403	10.89		-1.33519	-0.0870019	0.262433	0.053033		0.132724	-0.796485	0.477051	-0.325552
888	889	1075	3.06533	-8.37406	10.9991		-1.22342	-0.0151707	0.20451	0.101614		0.163908	-0.744905	0.380802	-0.229033
888	1075	1074	3.02327	-8.35121	11.0819		-1.10029	0.0455002	0.155644	0.145104		0.192143	-0.706941	0.288759	-0.135042
889	890	1076	2.96681	-8.2814	11.1609		-0.970762	0.0950146	0.125722	0.18177		0.23111	-0.685228	0.209485	-0.0460312
889	1076	1075	2.87657	-8.19318	11.2643		-0.834824	0.133372	0.114744	0.211611		0.280808	-0.679767	0.14298	0.0380004
890	891	1077	2.79562	-8.18128	11.3327		-0.700402	0.167676	0.118345	0.237623		0.345047	-0.682265	0.0877796	0.118315
890	1077	1076	2.69918	-8.13716	11.3914		-0.572025	0.201985	0.134031	0.261517		0.426005	-0.687986	0.0430457	0.195635
891	892	1078	2.57306	-8.09964	11.4387		-0.446361	0.236539	0.154433	0.283582		0.531481	-0.691407	0.00756282	0.268156
891	1078	1077	2.47078	-8.02467	11.4826		-0.322159	0.271428	0.176788	0.303928		0.664398	-0.690459	-0.0191248	0.335202
892	893	1079	1.69127	-7.59055	11.1804		-0.198321	0.306653	0.198899	0.322939		0.821717	-0.684555	-0.0389202	0.397318
892	1079	1078	1.6483	-7.54554	11.1608		0.45963	0.537709	0.197882	0.637891		2.12511	-0.723668	-0.225089	0.891603
893	894	1080	1.54994	-7.44472	11.1372		0.322438	0.531848	0.251525	0.635287		1.97177	-0.791903	-0.185006	0.872303
893	1080	1079	1.48681	-7.36018	11.1038		0.16974	0.519743	0.295607	0.621438		1.79267	-0.850387	-0.146614	0.837322
894	895	1081	-1.55767	-9.83558	10.6017		0.0060486	0.500224	0.320375	0.596005		1.59467	-0.890888	-0.109991	0.782387
894	1081	1080	-1.78004	-9.73042	10.6641		-0.168636	0.473289	0.325832	0.558987		1.37777	-0.913405	-0.0751398	0.707497
895	896	1082	-1.97146	-9.64446	10.741		-0.341804	0.44316	0.316271	0.518471		1.16257	-0.922783	-0.0408512	0.622892
895	1082	1081	3.14596	-8.54787	10.6386		-0.508766	0.411419	0.293303	0.477488		0.956791	-0.920839	-0.00667296	0.53241
897	898	909	3.14496	-8.55154	10.5402		-0.661691	0.374627	0.265512	0.434573		0.776815	-0.907543	0.0320001	0.435755
897	909	908	3.13166	-8.57359	10.4378		-0.798842	0.332019	0.234804	0.389399		0.626282	-0.882886	0.0761914	0.33286
897	1099	1100	2.56042	-8.17624	11.4132		-0.92191	0.284035	0.204836	0.342094		0.502622	-0.849958	0.125931	0.22533
897	1100	898	2.43366	-8.06702	11.4598		-1.03541	0.231846	0.185358	0.292996		0.398983	-0.816991	0.181299	0.117438
897	908	1099	2.30755	-8.02571	11.4528		-1.13847	0.173021	0.179952	0.24154		0.314703	-0.790846	0.243922	0.00945858
1113	1099	908	2.19919	-7.97316	11.44		-1.57395	0.0546804	0.172924	0.0413881		-0.360904	-0.588967	0.368641	-0.331802
898	899	910	2.09306	-7.91169	11.4141		-1.44732	0.127702	0.136903	0.085033		-0.302361	-0.549654	0.289221	-0.239451
898	910	909	1.97879	-7.83144	11.3837		-1.30892	0.19068	0.110794	0.124271		-0.242439	-0.52499	0.215493	-0.149638
898	1100	1101	1.85624	-7.73642	11.3499		-1.16229	0.242986	0.101168	0.157685		-0.168405	-0.515526	0.153523	-0.0641286
898	1101	899	1.7504	-7.65005	11.3025		-1.00741	0.284622	0.108025	0.185276		-0.0802593	-0.52126	0.103309	0.0170786
899	900	911	1.66353	-7.57012	11.2307		-0.852293	0.32189	0.125988	0.209647		0.0229215	-0.532948	0.0620874	0.0953492
899	911	910	1.54358	-7.45815	11.2009		-0.701489	0.358391	0.151984	0.232285		0.141665	-0.545307	0.028278	0.171464
899	1101	1102	1.48927	-7.40219	11.1733		-0.553178	0.393713	0.178111	0.254081		0.283649	-0.553665	-0.000100045	0.244245
899	1102	900	-1.50931	-9.7802	10.4219		-0.406678	0.427702	0.201406	0.275367		0.451753	-0.55627	-0.0237894	0.31325
900	901	912	-1.66816	-9.69638	10.4423		-0.261203	0.460497	0.220408	0.296458		0.643148	-0.553	-0.0441377	0.378872
900	912	911	-1.92045	-9.55198	10.4657		0.452383	0.652549	0.183891	0.59941		2.03023	-0.591359	-0.244669	0.86459
900	1102	1103	3.14387	-8.64338	10.5866		0.314159	0.649165	0.239077	0.584707		1.84101	-0.644854	-0.198054	0.830442
900	1103	901	3.13116	-8.67719	10.4887		0.159101	0.639864	0.285339	0.562078		1.62931	-0.690812	-0.154404	0.784174
901	902	912	3.10002	-8.69667	10.3573		-0.0100161	0.623082	0.312835	0.531901		1.40201	-0.722354	-0.114791	0.72261
913	912	902	3.05241	-8.74893	10.2257		-0.193193	0.59882	0.321566	0.494176		1.15911	-0.739481	-0.079216	0.64575
901	1103	1104	3.01188	-8.72266	10.1169		-0.377429	0.570954	0.315339	0.454772		0.91883	-0.7458	-0.0458155	0.561543
901	1104	902	-1.51948	-9.68909	10.267		-0.55785	0.540937	0.295581	0.415889		0.688017	-0.742663	-0.0138905	0.47297
902	903	913	-1.7094	-9.56871	10.2445		-0.727016	0.505108	0.267898	0.376369		0.482753	-0.728688	0.0195244	0.380228
914	913	903	-1.87523	-9.44563	10.1959		-0.883273	0.462653	0.233535	0.335957		0.306612	-0.703569	0.0550882	0.28336
902	1104	903	3.00312	-8.82961	10.1485		-1.02766	0.414157	0.196182	0.294509		0.157013	-0.669885	0.0932034	0.183559
1105	903	1104	2.94161	-8.8162	10.0285		-1.16296	0.361185	0.16568	0.251646		0.0270742	-0.634513	0.134943	0.0839977
903	904	914	2.82434	-8.89936	9.89048		-1.28743	0.301614	0.145927	0.206783		-0.0825609	-0.604376	0.182443	-0.0153989
915	914	904	2.67806	-8.98938	9.74704		-1.74262	0.175419	0.109951	0.0291882		-0.827867	-0.389357	0.272522	-0.329043
903	1105	904	2.61655	-8.93278	9.64743		-1.61092	0.251372	0.0919076	0.0678232		-0.749162	-0.357854	0.208081	-0.242739
1106	904	1105	-1.3105	-9.59558	9.93751		-1.46675	0.318444	0.0838986	0.103097		-0.663835	-0.341433	0.150213	-0.158331
904	905	915	-1.52507	-9.55537	10.0461		-1.3113	0.374986	0.0896849	0.134029		-0.559167	-0.339492	0.102854	-0.0769691
916	915	905	-1.73578	-9.45262	10.0618		-1.14458	0.420997	0.109267	0.160621		-0.435158	-0.352028	0.0660049	0.00134568
904	1106	905	-1.84923	-9.39034	10.0651		-0.974697	0.461894	0.13679	0.184873		-0.294225	-0.369359	0.0360384	0.0776575
1107	905	1106	2.60131	-9.08756	9.7101		-0.806284	0.500775	0.16891	0.207928		-0.137748	-0.385951	0.0108826	0.152563
905	906	916	2.5453	-9.0273	9.63057		-0.639029	0.536708	0.197477	0.230987		0.0412542	-0.398028	-0.012139	0.225495
917	916	906	2.36946	-9.06109	9.50888		-0.472815	0.569346	0.219433	0.254502		0.245401	-0.404176	-0.0340303	0.296242
905	1107	906	2.29128	-9.00852	9.42437		-0.307376	0.599055	0.233943	0.278689		0.471867	-0.40453	-0.055666	0.365058
1108	906	1107	-1.19832	-9.52337	9.75489		0.45276	0.747883	0.157185	0.555447		1.91433	-0.439267	-0.269881	0.827773
906	1108	917	-1.42751	-9.45537	9.81457		0.315853	0.745424	0.212475	0.528945		1.68935	-0.474429	-0.216871	0.777383
1114	917	1108	-1.63547	-9.39513	9.88476		0.161429	0.737682	0.259764	0.49817		1.44643	-0.504914	-0.168085	0.719268
907	908	922	-1.80858	-9.34	9.94823		-0.00954012	0.722929	0.289552	0.463972		1.19197	-0.525414	-0.125573	0.651473
923	922	908	2.28595	-9.17144	9.50741		-0.197053	0.701162	0.301838	0.426349		0.925978	-0.535929	-0.0893344	0.573999
907	1112	908	2.21217	-9.10532	9.43061		-0.388107	0.675753	0.299852	0.388639		0.663266	-0.538413	-0.0568561	0.491932
1113	908	1112	2.01713	-9.12187	9.34083		-0.577824	0.647965	0.284804	0.352095		0.409385	-0.533598	-0.0271952	0.407179
907	922	1112	1.79121	-9.15303	9.25414		-0.758385	0.613443	0.259937	0.316014		0.181883	-0.520018	0.00161883	0.320456
1120	1112	922	1.6865	-9.08403	9.17008		-0.92805	0.571222	0.225974	0.28024		-0.0153418	-0.497349	0.0300238	0.231922
917	1114	918	-0.916392	-9.4181	9.45474		-1.08718	0.521951	0.186475	0.244456		-0.184697	-0.46758	0.058788	0.142309
1115	918	1114	-1.08192	-9.41927	9.54361		-1.23676	0.467359	0.150941	0.207815		-0.332606	-0.436019	0.0899606	0.0535715
918	919	924	-1.32205	-9.36158	9.61221		-1.37385	0.405753	0.123176	0.16974		-0.456972	-0.409169	0.125824	-0.034636
925	924	919	-1.5637	-9.28081	9.66796		-1.861	0.282322	0.0629144	0.0172978		-1.25944	-0.198064	0.18591	-0.321157
918	1115	919	-1.74154	-9.26719	9.78479		-1.73004	0.361496	0.0593129	0.0506304		-1.16645	-0.171544	0.134697	-0.242521
1116	919	1115	1.68223	-9.26702	9.27354		-1.58472	0.432613	0.065538	0.0817013		-1.06008	-0.160328	0.090623	-0.164656
919	920	925	1.6027	-9.20578	9.21192		-1.42416	0.493008	0.0829679	0.110034		-0.927589	-0.163148	0.055794	-0.0881912
926	925	920	1.41229	-9.17009	9.13482		-1.24837	0.54268	0.111603	0.135628		-0.768972	-0.180002	0.0302103	-0.013127
919	1116	920	1.20563	-9.11798	9.04541		-1.06637	0.586379	0.145384	0.159855		-0.590936	-0.200972	0.00962697	0.0609387
1117	920	1116	1.08717	-9.04464	8.96573		-0.883287	0.626819	0.18085	0.1835		-0.397315	-0.22039	-0.0083817	0.134235
920	1117	926	-0.643829	-9.37892	9.30051		-0.700289	0.662661	0.209816	0.207949		-0.182262	-0.235357	-0.0271522	0.206802
1121	926	1117	-0.784122	-9.35791	9.33213		-0.5178	0.693403	0.229214	0.233723		0.0564149	-0.244787	-0.0479357	0.278653
921	922	929	-1.00198	-9.29025	9.34748		-0.336015	0.719636	0.238737	0.260926		0.315882	-0.24896	-0.0712003	0.349929
921	929	928	-1.21791	-9.26546	9.42739		0.697712	0.778488	-0.038984	0.58409		2.32441	-0.238585	-0.459381	0.918562
921	1119	922	-1.43383	-9.20649	9.48236		0.654351	0.809686	0.011842	0.571761		2.21943	-0.25236	-0.416328	0.896478
1120	922	1119	1.06532	-9.13285	9.01969		0.57276	0.825351	0.0671475	0.547078		2.04228	-0.268123	-0.361992	0.852776
921	928	1125	0.930714	-9.11205	8.98503		0.456664	0.827598	0.125465	0.512013		1.80312	-0.285439	-0.299164	0.790782
921	1125	1119	0.683674	-9.14192	8.97713		0.322834	0.825949	0.180192	0.475442		1.5478	-0.302347	-0.2404	0.725472
926	927	931	0.417918	-9.15238	8.96544		0.170988	0.819722	0.227956	0.437808		1.27837	-0.317418	-0.186812	0.65655
926	931	930	0.215414	-9.21796	9.01227		0.000369678	0.807098	0.259767	0.400284		1.00036	-0.326836	-0.141361	0.583226
926	1121	1122	-0.187452	-9.29541	9.11331		-0.18902	0.788077	0.275626	0.362871		0.713753	-0.3306	-0.104046	0.5055
926	1122	927	-0.323894	-9.27569	9.12247		-0.384282	0.765492	0.278143	0.326663		0.430316	-0.329006	-0.0719118	0.425784
927	1122	1127	-0.604445	-9.2295	9.14466		-0.580582	0.740407	0.268298	0.292071		0.154457	-0.322165	-0.0438491	0.34498
927	1127	931	-0.850854	-9.20861	9.19832		-0.769108	0.707456	0.24743	0.25896		-0.0936744	-0.309154	-0.0185987	0.264495
928	934	1131	-1.01295	-9.16254	9.21061		-0.947904	0.665446	0.215838	0.227301		-0.309602	-0.289769	0.0041193	0.184639
928	1131	1125	0.23903	-9.09475	8.91266		-1.11669	0.615059	0.176892	0.196653		-0.495391	-0.265441	0.0254153	0.10571
931	932	938	0.0620835	-9.15183	8.96363		-1.93815	0.378641	0.0269642	0.00611243		-1.65163	-0.015273	0.107534	-0.309917
931	938	937	-0.156066	-9.17276	9.00264		-1.81191	0.460663	0.0344467	0.0337501		-1.54961	0.0083428	0.0678417	-0.240454
931	1127	1128	-0.391261	-9.11854	8.99445		-1.66784	0.534934	0.0514009	0.06014		-1.4257	0.0164677	0.0356725	-0.170232
931	1128	932	-0.548353	-9.07219	8.98307		-1.50379	0.597964	0.0772159	0.0853469		-1.26746	0.0107502	0.0115695	-0.0994599
932	933	939	3.35334	-8.52757	15.2038		-1.31973	0.649754	0.111892	0.109371		-1.07487	-0.00880988	-0.00446747	-0.0281373
932	939	938	3.2575	-8.63405	15.248		-1.12673	0.694741	0.149314	0.133015		-0.860139	-0.0321214	-0.0171493	0.0432243
932	1128	1129	3.11641	-8.75262	15.3354		-0.93107	0.735463	0.18599	0.156739		-0.630208	-0.0534182	-0.0291679	0.114333
932	1129	933	2.94537	-8.87387	15.4308		-0.735298	0.770263	0.213886	0.182059		-0.380749	-0.0706225	-0.0444981	0.18583
933	1129	1137	2.7274	-9.01966	15.5209		-0.540362	0.79852	0.229991	0.209546		-0.110139	-0.0829552	-0.0646305	0.257958
933	1137	939	2.49651	-9.12287	15.6363		-0.346744	0.821009	0.234439	0.239185		0.178861	-0.0907828	-0.0896857	0.330762
934	941	942	2.39117	-9.18114	15.6653		0.697327	0.844254	-0.0665965	0.581831		2.32144	-0.152716	-0.508013	0.939819
934	942	935	3.43754	-8.59024	14.869		0.653249	0.87486	-0.0177015	0.554204		2.18045	-0.144065	-0.459372	0.897034
934	935	1132	3.34734	-8.63545	15.0418		0.573808	0.890556	0.0356869	0.516911		1.97288	-0.139344	-0.399709	0.835309
934	1132	1131	3.19065	-8.8018	15.1373		0.462219	0.89347	0.0922569	0.471855		1.7084	-0.138134	-0.331803	0.758021
935	942	936	3.0379	-8.93124	15.2276		0.332961	0.893177	0.146104	0.427606		1.43054	-0.138549	-0.26816	0.680357
943	936	942	2.87316	-9.05692	15.306		0.185154	0.888968	0.194067	0.384693		1.14088	-0.139638	-0.210198	0.602404
935	936	1133	2.7294	-9.17283	15.3445		0.0164611	0.878947	0.227712	0.344529		0.843568	-0.138868	-0.161708	0.524392
935	1133	1132	2.57161	-9.22593	15.4464		-0.173119	0.863114	0.247038	0.307113		0.538613	-0.136239	-0.122688	0.446321
936	943	1133	2.36133	-9.28878	15.5653		-0.370735	0.843801	0.254025	0.271859		0.235739	-0.130569	-0.0900393	0.368465
1140	1133	943	2.14622	-9.44052	15.5509		-0.571567	0.821883	0.249417	0.238548		-0.0614076	-0.121415	-0.0625993	0.290925
939	940	949	1.93568	-9.45434	15.6503		-0.76528	0.790726	0.233032	0.207707		-0.329219	-0.108736	-0.0397012	0.216032
950	949	940	1.71097	-9.46851	15.7325		-0.949576	0.748855	0.204829	0.179453		-0.562449	-0.09252	-0.0211967	0.144302
939	1137	1138	1.55558	-9.4661	15.7936		-1.12358	0.696981	0.167973	0.153258		-0.762661	-0.0737184	-0.00566534	0.0756507
939	1138	940	3.532	-8.59249	14.5065		-1.9639	0.457303	0.00261527	-0.00319647		-1.97463	0.149457	0.0401449	-0.293655
940	1138	1150	3.47028	-8.63389	14.6892		-1.8472	0.541372	0.0175448	0.0187506		-1.87112	0.172573	0.00981611	-0.234227
940	1150	950	3.368	-8.74947	14.8141		-1.70794	0.61759	0.0414001	0.0403103		-1.73577	0.180012	-0.0128249	-0.172293
943	952	944	2.10796	-9.55579	15.4449		-1.54333	0.682049	0.0720579	0.0620654		-1.55678	0.173614	-0.0285386	-0.107757
953	944	952	1.99769	-9.57585	15.4793		-1.35339	0.734749	0.109518	0.0840159		-1.33417	0.15338	-0.037325	-0.0406172
943	944	1140	1.77935	-9.60801	15.5411		-1.15207	0.780132	0.147801	0.106491		-1.08652	0.129546	-0.0441839	0.0275435
[truncated: 73,945 more rows]

## Sheet: Figure 2
Parcels	Structural Gradient (SG) 1	ION Functional Gradient (FG) 1	ION Functional Gradient (FG) 2		SG2	ION FG2	NIH FG2		SG3	ION FG3	NIH FG3		SG4	ION FG4	NIH FG4
A1-2	2.0631	4.51045	7.66411		-0.677805	-1.66509	-2.5243		0.28468	0.589559	0.534995		-0.665598	-0.249806	-0.0212475
A10	-0.511253	-0.434538	0.899899		-0.564538	0.273497	-0.316944		-0.435982	-0.308532	-0.476263		1.84783	0.569836	0.649881
A11	-0.444656	0.432899	1.63277		-0.400001	0.379567	-0.243641		-0.343437	-0.126852	-0.50505		1.40063	0.355133	0.556204
A13L	-0.348336	0.730067	1.8948		-0.0845277	-0.107448	-0.378614		0.361883	-0.1933	-0.318349		0.794998	0.247378	0.42647
A13M	-0.280437	0.909879	2.13299		-0.436642	0.194031	-0.193153		-0.224105	-0.249068	-0.437353		0.689865	0.227546	0.489872
A13a	-0.0410101	1.16742	2.73653		-0.361212	0.0871	-0.594886		-0.248132	-0.205309	-0.328752		0.0870617	0.0780655	0.394687
A13b	-0.103435	0.77736	1.76192		-0.799837	0.116604	-0.633259		-0.533522	-0.140577	-0.248886		0.496488	0.169069	0.394437
A14C	0.133156	1.13311	2.72621		-0.319654	-0.0786618	-1.16906		-0.234341	-0.0626928	-0.120348		-0.181193	0.0397464	0.362385
A14R	-0.0615531	0.919234	2.12257		-0.92779	0.0670707	-1.0202		-0.539564	-0.138639	-0.221685		0.328267	0.16564	0.483889
A19DI	-0.912132	-3.67838	-7.26015		-0.0506427	0.421778	0.485321		-0.324307	0.410115	0.664994		-0.849695	-0.253817	-1.05489
A19M	-0.918144	0.069917	-2.3675		1.35343	2.02229	3.50839		-0.466254	0.542845	0.665116		-0.661986	-0.184507	-0.718834
A23V	-0.0317304	0.150764	-0.700933		0.887762	0.980447	1.48391		-0.376767	0.236642	0.255265		0.337045	-0.0862488	-0.26899
A23a	0.91271	1.37442	1.96794		1.73208	1.19012	1.1074		-0.168833	-0.142051	-0.344679		1.00802	-0.0733017	0.11239
A23b	1.40022	1.82218	2.56226		1.65269	1.3794	1.62086		0.229393	-0.172137	-0.430435		0.182778	-0.258632	-0.266292
A23c	1.38837	4.65201	8.08364		-0.393524	0.248023	-0.386992		-0.130568	-0.910453	-1.14822		-0.591603	-0.332993	-0.0543098
A24a	0.0993824	1.29003	2.60514		-0.258032	-0.301296	-1.37526		-0.480061	-0.147855	-0.0823741		0.225844	0.699577	1.00728
A24b	0.537077	2.54206	4.78119		-0.174754	0.0923575	-1.20638		-0.381862	-0.294139	-0.503199		0.315737	0.394183	1.0144
A24c	0.879588	4.02361	7.72577		-0.271407	0.06383	-1.46247		-0.279575	-0.588961	-1.07162		0.160038	0.235471	0.981972
A24d	1.57933	4.89099	8.73677		-0.716755	0.268993	-0.790342		-0.371152	-1.08264	-1.53949		-0.372933	-0.134566	0.386295
A25	0.136043	1.60714	3.31058		-0.281825	-0.181663	-1.39425		-0.292981	-0.106961	-0.0746637		-0.172776	0.33161	0.752403
A29a-c	-0.417241	0.106474	0.101593		0.875791	0.488654	0.583587		-0.149331	-0.00435981	-0.0730076		0.295537	0.027236	0.0575273
A29d	-0.188602	0.39554	0.465911		1.22792	0.795016	0.926603		-0.157518	-0.0489158	-0.168055		0.562451	0.014147	0.0796366
A30	0.0856034	0.473129	0.640234		1.21634	0.697764	0.713942		-0.22753	-0.0346674	-0.123752		0.772664	0.00162329	0.0687985
A31	1.47935	2.37411	3.43148		1.04902	1.67686	2.43753		0.451425	-0.288684	-0.722837		-0.617816	-0.498021	-0.751269
A32	-0.527551	1.0671	3.2692		-0.551263	-0.242297	-1.84563		-1.07865	-0.303555	-0.370369		1.18967	1.0968	1.57349
A32V	-0.339521	1.1815	2.96919		-0.893588	-0.062843	-1.46666		-0.732229	-0.218262	-0.251592		0.529766	0.592862	0.952403
A35	0.0548324	0.00944042	0.424623		-0.449369	-0.00920028	-0.153544		-0.182686	-0.0103363	0.0518184		-0.114416	-0.0186729	-0.0714695
A36	-0.150694	0.00113377	0.381529		-0.590366	-0.0341834	-0.285857		-0.150259	-0.00822747	0.142119		0.136715	-0.00171464	-0.171741
A3a	2.2585	4.55842	6.82677		-1.05409	-1.16586	-1.72617		-0.33905	0.441587	0.539243		-0.530143	-0.411514	-0.491822
A3b	2.12576	4.37604	6.71629		-0.835383	-1.58709	-2.09833		-0.161774	0.898355	0.964455		-0.509539	-0.509071	-0.621759
A45	-0.510017	-1.43199	-0.442011		0.39483	-0.114776	-0.689335		1.1681	0.34643	0.526872		0.29831	-0.0207186	-0.403263
A46D	-0.296949	-0.230203	1.13979		0.0894374	0.665497	0.0517758		-0.455453	-0.379223	-0.908979		1.5214	0.840517	1.15904
A46V	-0.574973	-0.700754	0.0151677		0.610947	1.15662	0.845838		0.517757	-0.0862645	-0.606332		1.22891	0.461349	0.741635
A47L	-0.653026	-0.534481	-0.416524		0.475691	0.31444	0.222228		0.959417	-0.0647906	-0.0873816		0.893253	0.0392543	-0.117099
A47M	-0.455142	0.180186	0.882984		0.441349	0.361022	-0.158356		0.703604	-0.0710535	-0.208862		0.960369	0.170116	0.160091
A47O	-0.236954	0.819263	1.30408		-0.0554744	-0.994148	-0.434773		0.3869	-0.62997	0.0469744		0.760069	-0.00657199	-0.250626
A4ab	2.27896	5.23368	8.32186		-0.997581	-0.234953	-0.898549		-0.304502	-1.06923	-1.1165		-0.66964	-0.235571	-0.0380764
A4c	1.66704	3.93612	6.07101		-0.580872	-1.38424	-2.62784		-0.0416918	1.45111	1.72937		-0.451459	-0.256144	-0.495809
A6DC	1.55805	3.85751	7.27509		0.0677917	0.170676	-0.767219		0.518441	-0.419238	-0.827535		-0.218579	-0.0170323	0.210094
A6DR	0.0648793	0.932764	2.83114		1.32282	0.891464	0.422252		0.438181	0.0445361	-0.453999		0.462231	0.265396	0.481685
A6M	1.24132	3.87475	7.77842		-0.236165	0.16999	-0.961323		0.345263	-0.880784	-1.57296		0.0252279	0.225758	0.846405
A6Va	1.11535	1.90121	3.22546		-0.177794	-2.29708	-3.37401		1.03401	2.9242	2.63878		-0.429554	-0.277343	-0.482627
A6Vb	0.516725	1.32503	2.68767		-0.123358	-1.83394	-2.63866		0.598657	1.57828	1.72594		0.149422	-0.200941	-0.511645
A8C	0.808644	2.83947	4.80211		0.313748	-1.2998	-2.78171		0.619932	1.84289	2.07622		-0.324006	-0.233568	-0.467184
A8aD	-0.455476	0.331957	1.2939		1.32557	0.954678	0.584057		0.14086	-0.186335	-0.741394		1.55779	0.561408	0.992093
A8Av	-0.783996	-1.08046	-0.472878		0.951339	0.666925	0.165663		1.342	0.63744	0.390799		0.767164	0.126811	0.0620093
A8b	0.0715141	1.07851	3.56886		0.493143	0.431168	-0.734418		-0.238723	-0.419496	-0.924669		1.5485	0.879244	1.55037
A9	-0.0241079	-0.325305	1.66827		-0.544184	0.194577	-0.90616		-0.881434	-0.505436	-0.859283		1.50273	1.14431	1.55788
AI	0.040483	1.65386	3.58555		-0.259645	-1.20732	-1.90562		-0.366276	0.203459	0.136766		-0.225322	0.727515	1.21493
AIP	0.336415	0.674031	0.363437		0.884254	1.53744	1.931		0.957658	0.379971	0.296675		-0.968441	-0.360584	-0.460409
Apri	0.0517829	0	0.73027		-0.0511665	0	-0.198137		-0.0372415	0	0.0679296		-0.07541	0	-0.118978
AuA1	-0.103414	1.64608	5.11502		-0.415956	-1.19382	-2.55245		-0.165133	-0.168631	-0.397563		0.666601	1.12785	2.25668
AuAL	-0.0886594	0.835993	4.50143		-0.408605	-1.91561	-3.3245		-0.0562689	-0.209471	-0.181488		0.267106	1.05982	2.08119
AuCL	-0.297894	0.260687	0.871363		-0.292818	0.536371	0.0987536		-0.165328	0.196034	0.151472		0.718881	0.507928	1.07326
AuCM	-0.0206718	1.6971	2.87641		-0.0467034	0.604633	0.176754		-0.101765	0.0410833	-0.114108		0.355632	0.478789	0.987307
AuCPB	-0.262913	-0.149208	0.934268		-0.478327	-0.314792	-1.16787		-0.177799	0.0698002	0.185653		1.16642	0.582545	1.18674
AuML	-0.149901	0.354428	2.02891		-0.478826	-0.411799	-1.502		-0.25481	0.0361741	0.0129122		0.899012	0.671687	1.47971
AuR	0.0527417	1.74572	6.33404		-0.323327	-2.49491	-3.99508		-0.114117	-0.186704	-0.429115		0.414232	1.51713	2.81469
AuRM	-0.0144638	2.18434	5.30785		-0.42719	-1.2526	-2.48037		-0.178292	-0.268035	-0.312361		0.312785	1.20407	2.10734
AuRPB	-0.174216	0.479695	2.96525		-0.675417	-1.61093	-2.54676		-0.116923	-0.108442	0.108304		0.28234	0.705367	1.32845
AuRT	-0.0227697	0.987393	4.59382		-0.0696526	-2.63798	-3.43962		-0.173174	-0.0414049	-0.144879		-0.187943	1.25102	2.07232
AuRTL	0.0194555	0.315155	3.17761		-0.187491	-2.15373	-2.94059		-0.108709	-0.15869	0.00120223		-0.211795	0.812925	1.48288
AuRTM	0.0295909	1.78982	4.7237		-0.211157	-2.05329	-3.05613		-0.244449	-0.0162862	-0.0223039		-0.231183	1.16743	1.93078
DI	-0.093732	1.96873	3.79837		-0.32361	-0.962331	-1.88076		-0.372347	0.156458	0.0610783		-0.0293243	0.638284	1.21889
Ent	0.119411	0.0236044	0.401493		-0.475597	-0.019583	-0.0503599		-0.100416	-0.026401	0.00992629		-0.35807	-0.0482358	-0.0888471
FST	-1.29037	-2.23127	-4.43944		-0.236131	-0.0307621	-0.468518		0.808929	0.333589	0.958758		0.128094	-0.174094	-0.775291
GI	0.226381	2.26221	4.52071		-0.386455	-1.10934	-2.18136		-0.167581	0.223232	0.0242198		0.101083	0.566009	1.27345
Gu	0.0697252	1.17767	2.79128		-0.257609	-1.83249	-2.17415		-0.405313	0.899032	0.709395		0.336927	0.296699	0.765904
Ipro	-0.154783	1.09603	2.67196		-0.304659	-0.803017	-1.48406		-0.228606	-0.0838407	0.00357198		-0.0269531	0.663667	1.00722
LIP	-1.14179	-0.919016	-2.89155		1.44014	1.85427	2.49622		0.350593	0.364578	0.422153		-1.1817	-0.114701	-0.294645
MIP	-0.543226	-0.75585	-3.02774		0.918784	2.06436	3.20675		0.103611	0.401043	0.40695		-1.14047	-0.367324	-0.743144
MST	-1.10938	-0.478344	-1.22734		0.278076	1.2493	1.58629		0.300196	0.461422	0.534594		-0.38406	0.2034	0.356063
OPAl	-0.0876001	0.703042	1.33531		-0.24154	-0.194471	-0.0870155		-0.182271	-0.189323	-0.163336		0.165394	0.0784676	0.228768
OPro	-0.0257744	0.629446	1.71424		-0.292566	-1.15517	-0.84632		-0.363906	0.0731211	0.203874		0.22074	0.249496	0.520154
OPt	-1.19889	-1.02865	-3.13289		1.18744	1.75537	2.28144		0.224251	0.509281	0.676312		-1.50009	-0.0313449	-0.230534
PE	2.17773	3.17125	4.19821		0.345695	0.947256	1.28002		1.12704	-0.27679	-0.265778		-1.48831	-0.671701	-1.02319
PEC	0.388886	1.29508	1.00879		0.66768	1.96532	3.2017		0.201622	-0.0382219	-0.281003		-0.746367	-0.548438	-0.990157
PF	1.67357	4.68563	6.92563		-0.0775536	-0.665279	-1.27614		0.749921	0.518572	0.621073		-0.548893	-0.74241	-0.882847
PFG	0.942423	2.16378	3.33589		0.640967	0.715743	0.623673		1.17397	0.420979	0.266479		-0.602752	-0.379785	-0.364605
PG	-0.62646	0.433766	0.0230166		1.18133	1.66278	2.12843		0.515248	0.380053	0.357875		-0.738195	-0.015795	0.0506813
PGM	0.136904	0.185767	-1.17075		1.80437	1.97902	3.14913		-0.0723903	0.371695	0.356383		-0.300959	-0.268869	-0.722562
Pga-IPa	-1.05053	-1.50807	-2.25762		-0.365705	0.0753383	-0.289221		0.74029	0.212809	0.541578		1.01975	0.189529	0.161699
PaIL	-0.0632289	1.5732	4.20785		-0.298989	-1.64614	-2.61464		-0.240216	-0.167212	-0.023895		-0.131133	1.11581	1.72553
PaIM	-0.181344	0.285095	2.20714		-0.287557	-1.27378	-1.65108		-0.131407	-0.21179	0.0359117		-0.199608	0.586	0.899096
Pir	0.148656	-0.283087	0.388311		0.0652447	-0.17799	0.107884		-0.154282	-0.1557	0.0129218		-0.135787	0.0427054	-0.0765807
ProM	0.354633	1.27416	2.26515		-0.231337	-1.6059	-1.9632		0.161285	0.987408	1.05726		0.330294	-0.0717931	-0.0195819
ProSt	-0.258075	-0.0360063	-0.691033		0.21659	0.71376	1.02644		-0.289236	0.222966	0.230273		-0.207401	-0.091438	-0.206687
ReI	0.368711	1.26258	2.40779		-0.323124	-0.224656	-0.789358		-0.0580635	-0.0564017	-0.131725		0.0978701	0.315501	0.679444
S2E	1.57168	3.693	7.68487		-0.178243	-1.17692	-2.70047		0.536476	0.104107	-0.199207		-0.187682	0.404983	1.44648
S2I	1.18462	1.69344	3.26582		-0.475504	-0.326256	-1.01324		0.069678	-0.0328065	-0.156495		-0.119007	0.232571	0.700305
S2PR	0.657357	2.03142	5.29834		-0.526903	-2.77447	-3.70522		-0.110261	1.26113	0.611123		-0.20814	0.664563	1.42904
S2PV	0.897512	2.72104	6.16238		-0.548591	-1.76133	-3.22734		-0.0296941	0.442263	0.0238859		-0.117338	0.699922	1.72486
STR	-0.0593526	-0.247663	1.35191		-0.769849	-1.40517	-1.82309		-0.241098	-0.119353	0.160745		0.151697	0.416112	0.758252
TE1	-0.521506	-0.373232	-0.00416181		-0.836554	-0.438952	-0.794606		-0.337143	-0.0107083	0.400687		0.360233	0.0571553	-0.292938
TE2	-0.551992	-0.928613	-0.731319		-0.789865	-0.77902	-1.26126		0.206832	-0.0513795	0.409819		0.466425	-0.418567	-0.6714
TE3	-1.47116	-1.57627	-3.03693		-0.34404	-0.453107	-1.03466		0.989985	0.123637	0.698074		0.711993	-0.367137	-1.09895
TEO	-0.679427	-0.877548	-2.84301		-0.243639	-0.450732	-1.0162		0.260505	-0.155701	0.3326		-0.620066	-0.765222	-1.38614
TF	-0.222951	-0.0586341	0.0153755		-0.536095	-0.261655	-0.340578		0.0100733	-0.129046	0.0910882		-0.309455	-0.276201	-0.171024
TFO	-0.574794	-0.163492	-1.35056		-0.494049	-0.369517	-0.448187		-0.245652	-0.425694	-0.150643		-0.510856	-0.890108	-1.01091
TH	-0.213971	0.154026	0.296481		-0.0116247	-0.24343	-0.198116		-0.132617	-0.392784	0.032338		-0.0976786	-0.735393	-0.164078
TL	0.0291782	-0.0507979	0.0457845		-0.238056	-0.37415	-0.04902		-0.0384235	-0.433538	-0.0181675		-0.315316	-0.685434	-0.0610395
TLO	-0.398823	-0.145114	-0.561934		-0.113935	-0.418346	-0.387138		-0.172703	-0.590383	-0.186295		-0.601352	-1.00006	-0.562778
TPO	-0.611762	-0.536102	0.282519		-0.446423	-0.499062	-1.13031		0.113959	0.0676677	0.366044		1.23417	0.399464	0.632339
TPPro	-0.18358	-0.847225	-0.217857		-0.121825	-0.638266	-0.303637		-0.0942173	-0.219215	0.0801226		-0.0995217	0.0141384	-0.0469113
Tpro	-0.147812	1.46136	3.94769		-0.399845	-1.04895	-2.01624		-0.158464	-0.216224	-0.106439		0.214661	1.04963	1.66817
TPt	0.32522	1.76122	2.7252		0.4759	0.894729	0.801916		0.57508	0.144666	-0.00572827		-0.11573	-0.0072103	0.238945
V1	-0.382398	-1.28372	-2.35653		-0.84825	0.195379	1.15597		-0.170511	-0.261998	-0.52638		-0.745872	0.0931359	0.305114
V2	-0.861779	-1.90167	-3.89083		0.235218	-0.0828402	0.548118		-0.380381	-0.0661564	-0.00766452		-1.48855	-0.0876146	-0.415374
V3	-1.37462	-1.77917	-4.45019		0.186956	0.0236605	-0.0304037		-0.105695	0.0861957	0.341055		-1.62311	-0.439194	-1.0103
V3A	-0.900261	-1.43348	-4.37944		0.702963	1.93125	2.94299		-0.137158	0.541209	0.646881		-1.161	-0.178316	-0.611216
V4	-1.2407	-1.46072	-4.19106		0.115208	0.0584384	-0.168002		0.0294969	0.10839	0.5055		-1.32971	-0.53383	-1.12249
V4T	-1.19139	-2.23027	-4.7502		0.0372838	0.471109	0.41665		0.223206	0.446358	0.867139		-1.13162	-0.121944	-0.657349
V5	-1.28526	-1.92242	-3.39689		-0.210327	0.667915	0.845534		-0.117721	0.41741	0.619628		-0.702488	0.0857805	-0.0655289
V6	-1.41026	-1.27884	-3.88539		0.574522	1.55062	2.79558		-0.53635	0.439081	0.486032		-0.933264	-0.052504	-0.422184
V6A	-0.248076	0.41936	-0.675006		0.886421	1.88532	3.26155		-0.229583	0.171328	0.0682884		-0.469455	-0.347996	-0.797262
VIP	-0.436979	-0.453293	-2.15491		1.05549	1.8374	2.64067		0.192283	0.330428	0.275446		-0.798023	-0.290475	-0.4948

## Sheet: Figure 3
	ION FG1																ION FG2
Arousal Bin	ventralsoma	dorsalsoma	frontalpole	parahip	OPFC	AUD	frontalpaietal	DMN	visualMT	visual0	visual1	visual2	visual3	mACC	premotor		ventralsoma	dorsalsoma	frontalpole	parahip	OPFC	AUD	frontalpaietal	DMN	visualMT	visual0	visual1	visual2	visual3	mACC	premotor
1	1.98422	3.07091	-0.0210912	0.0588294	0.0126845	0.866052	0.912577	0.277531	-0.256727	-1.28042	-2.11826	-1.59416	-0.65741	1.10118	1.48154		-1.58088	0.357026	0.160333	-0.25217	-0.260041	-0.584134	1.05622	1.071	0.958407	0.0657195	-1.00622	-0.449364	0.0456215	-0.178786	0.191539
2	2.65339	4.21979	-0.00231332	0.105492	0.054033	1.3066	0.74982	-0.0476039	-0.701133	-1.46923	-2.20033	-1.93446	-0.908768	1.52111	1.95931		-2.37449	0.0145168	0.259024	-0.236836	-0.319474	-0.632031	1.16624	1.28336	1.15132	0.204776	-0.985596	-0.490512	0.118802	-0.240676	0.0778825
3	3.1287	5.02899	-0.0748501	0.320629	0.0265576	1.50373	0.694968	-0.242309	-0.981126	-1.65382	-2.30475	-2.10362	-1.05313	1.75227	2.23161		-2.65659	-0.186669	0.325628	-0.505142	-0.331628	-0.68566	1.2787	1.43028	1.29201	0.271654	-0.980159	-0.449361	0.188518	-0.282119	0.0438546
4	3.52539	5.65042	-0.0959676	0.304792	0.0681659	1.69742	0.645401	-0.41628	-1.19643	-1.78339	-2.37077	-2.22746	-1.19197	1.95833	2.45876		-3.02435	-0.346122	0.350956	-0.40726	-0.372784	-0.755977	1.30173	1.51215	1.35205	0.335038	-0.938601	-0.43473	0.196532	-0.332362	-0.00184514
5	3.73384	6.05238	-0.0695418	0.15355	0.0834196	1.83942	0.650589	-0.468214	-1.27662	-1.83475	-2.44483	-2.38171	-1.27213	2.09291	2.62473		-3.17066	-0.443909	0.376989	-0.392791	-0.399059	-0.777915	1.36409	1.59136	1.41678	0.366548	-0.974209	-0.455126	0.215914	-0.343185	-0.0239737
6	3.62132	5.87792	-0.0529819	0.217094	0.0723208	1.76665	0.621458	-0.469322	-1.2509	-1.77731	-2.37818	-2.34004	-1.2571	2.03421	2.57298		-2.96803	-0.454595	0.347648	-0.464868	-0.374445	-0.781428	1.37848	1.58552	1.43043	0.353276	-0.970552	-0.434847	0.197919	-0.358908	-0.0198891
7	3.41289	5.56887	-0.0308679	0.220582	0.083835	1.69233	0.652066	-0.381917	-1.12497	-1.71208	-2.39082	-2.3426	-1.22828	1.96077	2.47895		-2.7438	-0.361588	0.307523	-0.447855	-0.348649	-0.73283	1.35046	1.52207	1.37234	0.329127	-0.980419	-0.449032	0.18662	-0.34987	-0.0211283
8	3.14778	4.93948	-0.0026147	0.178816	0.0691166	1.56214	0.724769	-0.207189	-0.895927	-1.60243	-2.39411	-2.25188	-1.12474	1.79859	2.26987		-2.24013	-0.206812	0.238878	-0.390852	-0.322377	-0.678308	1.22253	1.34092	1.21151	0.246969	-0.92482	-0.398917	0.161086	-0.304653	0.0159535
9	2.80478	4.32906	0.0334352	0.18293	0.0614379	1.42811	0.7232	-0.10224	-0.748788	-1.5206	-2.31431	-2.09038	-0.996725	1.61954	2.01639		-1.87483	-0.0998471	0.164986	-0.28858	-0.299496	-0.677026	1.14763	1.21207	1.12248	0.195849	-0.882883	-0.36974	0.124943	-0.309777	0.021399
10	2.09118	3.01158	-0.0012039	0.147386	0.0698488	0.995753	0.689263	0.0811298	-0.392752	-1.21923	-1.95545	-1.61612	-0.743589	1.15065	1.46422		-1.17064	0.0582645	0.0827191	-0.20303	-0.230316	-0.556459	0.912226	0.920967	0.871376	0.0885648	-0.791454	-0.293081	0.0985729	-0.259676	0.0549409
	NIH FG1																NIH FG2
Arousal Bin	ventralsoma	dorsalsoma	frontalpole	parahip	OPFC	AUD	frontalpaietal	DMN	visualMT	visual0	visual1	visual2	visual3	mACC	premotor		ventralsoma	dorsalsoma	frontalpole	parahip	OPFC	AUD	frontalpaietal	DMN	visualMT	visual0	visual1	visual2	visual3	mACC	premotor
1	3.36681	4.8364	0.206171	0.996776	0.383139	1.46523	1.0072	0.10621	-0.862202	-2.38598	-3.3754	-2.77042	-0.971411	1.70661	2.54519		-1.42676	0.264124	-0.397835	-1.38186	-0.137403	-1.02195	1.29018	1.08315	1.24136	0.32686	-0.65383	-0.171591	0.00841013	-0.694221	-0.275198
2	5.27067	7.6285	0.710106	1.54043	0.531255	2.77802	0.887031	-0.38989	-1.7378	-3.10801	-4.58008	-4.36321	-1.60143	3.0343	4.1759		-2.93119	-0.272152	-0.359246	-1.51325	-0.264082	-1.26716	1.61632	1.56931	1.80705	0.789236	-0.643481	-0.345392	-0.0454887	-0.919395	-0.647694
3	6.0739	8.80013	0.88392	2.12931	0.519142	3.25803	0.651384	-0.715506	-2.42947	-3.41948	-4.72302	-4.74063	-1.69547	3.47658	4.90353		-4.0961	-0.841299	-0.33015	-0.705815	-0.384846	-1.52095	1.87884	1.9759	2.31848	1.10999	-0.799788	-0.650656	-0.126976	-1.07563	-0.941673
4	9.24141	13.1582	1.42463	1.54037	0.816975	4.96563	0.652118	-1.42489	-3.71363	-4.59548	-6.16359	-6.59846	-2.42566	5.17823	7.1831		-4.59376	-1.78716	-0.468571	-0.675823	-0.447833	-1.84356	1.94819	2.12649	2.55549	1.34367	-0.548749	-0.287882	0.0631643	-1.43862	-1.43753
5	10.1084	14.453	1.79049	1.34901	0.854241	5.65953	0.59535	-1.58925	-4.1473	-4.94064	-6.72857	-7.3367	-2.62832	5.86253	8.13028		-5.09681	-2.08126	-0.505114	-0.664175	-0.493017	-1.91598	2.03791	2.27413	2.82856	1.55999	-0.574187	-0.403855	0.0695867	-1.54595	-1.63145
6	10.2492	14.2828	1.82148	1.12962	0.905096	5.64119	0.614488	-1.56388	-4.07336	-4.91738	-6.72812	-7.37951	-2.633	5.85398	8.08702		-5.03722	-2.14715	-0.521848	-0.312199	-0.522523	-1.89674	2.01395	2.25425	2.7843	1.50943	-0.631577	-0.414243	0.126314	-1.57512	-1.66308
7	8.59183	11.734	1.60208	1.48128	0.813402	4.87533	0.500098	-1.24151	-3.21649	-4.13883	-6.12534	-6.83296	-2.43482	5.05727	6.86833		-4.0617	-1.59391	-0.495066	-0.468548	-0.443991	-1.70947	1.87726	1.9769	2.47428	1.31039	-0.616851	-0.396742	0.0927665	-1.39996	-1.36272
8	6.56726	9.19478	1.42341	0.926655	0.744529	3.98592	0.574447	-0.746738	-2.19473	-3.30391	-5.26843	-5.89677	-2.08486	4.09849	5.48441		-3.31172	-0.989583	-0.361197	-1.00458	-0.343376	-1.40979	1.75836	1.80046	2.22649	1.16493	-0.72229	-0.579128	-0.0457051	-1.09799	-0.921374
9	4.38009	6.11255	0.899954	0.267034	0.491383	2.65966	0.610836	-0.34136	-1.16852	-2.21594	-3.74683	-4.12458	-1.51288	2.70257	3.58682		-2.22383	-0.395312	-0.310068	-0.682212	-0.254185	-1.13306	1.4413	1.39531	1.68222	0.75884	-0.663935	-0.470955	-0.112515	-0.822094	-0.562126
10	2.31265	2.8696	0.157592	2.64779	0.197157	1.18276	0.380789	-0.187643	-0.578279	-1.50803	-2.21081	-1.97736	-0.715372	1.17858	1.4911		-0.773279	0.285456	-0.118468	-6.01303	0.0332129	-0.707416	1.19605	1.02855	1.19729	0.538766	-0.147174	0.104027	0.0750882	-0.4488	-0.0500109
Arousal Bin	1	2	3	4	5	6	7	8	9	10
Similarity-G1-ION	0.772582	0.820024	0.826043	0.830028	0.834453	0.834243	0.831511	0.827583	0.818832	0.793209
Similarity-G2-ION	0.406742	0.424504	0.439085	0.444181	0.449148	0.457324	0.456106	0.454757	0.450735	0.434656
Similarity-G1-NIH	0.789136	0.809139	0.795153	0.828465	0.827256	0.82934	0.817635	0.811749	0.809896	0.797879
Similarity-G2-NIH	0.261378	0.312128	0.381806	0.39821	0.384927	0.383996	0.383637	0.366307	0.37817	0.288823
	HCP FG1								HCP FG2
Arousal Bin	'Visual'	'Som/Motor'	'Sal/VentAttn'	'DorsAttn'	'Limbic'	'Control'	'DMN'		'Visual'	'Som/Motor'	'Sal/VentAttn'	'DorsAttn'	'Limbic'	'Control'	'DMN'
1	-2.45971	-3.72079	-2.20297	-3.02439	0.742305	4.71506	5.41278		-4.63219	2.96214	-1.44221	2.60744	1.61291	-0.78669	0.301211
2	-3.03403	-4.41263	-3.37222	-5.1471	0.737654	3.77986	8.19628		-5.80348	4.35709	-2.02439	2.57564	1.59822	-2.02552	0.882601
3	-3.12798	-4.6018	-3.78197	-6.00541	0.834373	3.30743	9.16776		-5.29355	4.63105	-2.25126	2.09779	1.31861	-2.41981	0.862195
4	-3.24493	-4.73616	-4.00656	-6.526	0.922346	3.11251	9.77684		-5.4733	4.82045	-1.99791	1.97868	1.48275	-2.44635	0.667588
5	-3.27356	-4.87373	-4.16238	-6.81218	0.973739	3.02283	10.1709		-5.55135	4.92545	-2.0002	2.10281	1.47439	-2.50735	0.709497
6	-3.37253	-5.00286	-4.25416	-6.95914	1.0023	3.11203	10.4437		-5.60601	4.87636	-1.7813	2.08473	1.59931	-2.51365	0.61644
7	-3.37266	-5.07621	-4.14752	-6.82541	0.95927	3.33851	10.3094		-5.36706	4.67041	-1.63859	2.11002	1.54588	-2.40665	0.485971
8	-3.38842	-5.09041	-3.94287	-6.37494	0.881812	3.76518	9.88151		-5.16055	4.39251	-1.6385	2.21988	1.56699	-2.56718	0.554481
9	-3.2015	-4.8279	-3.44004	-5.29478	0.67786	4.27468	8.62269		-5.08784	3.96022	-1.50129	2.33893	1.49632	-2.01122	0.529665
10	-2.274	-3.47741	-2.0425	-2.38707	0.597594	4.91477	4.67575		-3.4567	2.3217	-0.949632	1.86973	1.11827	-0.955627	0.253443

## Sheet: Figure 4
FC model			Full GLM model - Gradients					R2_single_SC	R2_single_NS	R2_reduced_SC	R2_reduced_NS		single variable model - Gradients					Reduced model - Gradients
Predicted FC	Empirical FC		Predicted G1	Empirical G1	Predicted G2	Empirical G2		0.140757	0.131655	0.030851	0.038245		SC G1	SC G2	NS G1	NS G2		SC G1	SC G2	NS G1	NS G2
0.182127	0.155086		3.99924	4.51045	-1.66509	-0.127602		0.130203	0.151721	0.031795	0.060328		2.50104	-0.667564	3.68587	0.55487		2.02081	-0.888087	4.07029	0.973092
0.174472	0.266073		-0.255544	-0.434538	0.273497	-1.27755		0.133509	0.122763	0.028414	0.034315		-1.47684	0.094318	1.23813	-0.54414		-0.959484	0.153322	2.19267	-0.411377
0.119319	0.355875		-1.2978	0.432899	0.379567	-1.13138		0.132828	0.119479	0.040806	0.039057		-1.51116	0.216169	-2.46346	-1.32021		-0.981344	0.259265	-3.05529	-1.61953
0.169972	0.313055		-2.74279	0.730067	-0.107448	-0.586668		0.124797	0.136645	0.02458	0.046631		-1.74867	0.823194	-4.61206	-1.35111		-1.56172	1.54435	-5.56435	-1.63153
0.239268	0.223564		-2.59056	0.909879	0.194031	-0.864859		0.121825	0.11968	0.043131	0.046697		-1.02953	-0.312072	-4.466	-1.29119		-0.529377	-0.277005	-5.24895	-1.59328
0.271456	0.208091		-1.82615	1.16742	0.0871	-0.642976		0.151044	0.138664	0.040964	0.043602		-0.041327	-0.431922	-4.37344	-1.43133		0.163731	-0.645566	-5.0153	-1.74589
0.271035	0.172538		-0.859193	0.77736	0.116604	-0.934964		0.174833	0.188792	0.047477	0.072195		-0.221749	-1.04415	-2.35061	-0.983686		0.188375	-1.30786	-2.33624	-0.929342
0.256793	0.23861		-0.563308	1.13311	-0.0786618	-0.505716		0.186906	0.217979	0.040091	0.08266		0.654369	-0.524491	-2.74701	-1.20902		0.556957	-0.78327	-2.93456	-1.32617
0.233021	0.0880825		-0.253864	0.919234	0.0670707	-0.911571		0.168716	0.166313	0.030548	0.047798		0.0910244	-1.35011	-0.233453	-0.740407		0.440396	-1.68258	0.616447	-0.327229
0.179533	0.307232		-0.76521	-3.67838	0.421778	1.14466		0.167347	0.172223	0.027774	0.050758		-0.785774	-0.224837	1.64022	1.95134		-0.606504	-0.951464	3.22454	1.72244
0.18229	0.3145		-0.088979	0.069917	2.02229	2.60425		0.123383	0.084336	0.034087	0.016814		-1.09561	2.1112	1.97452	2.70379		-1.54158	1.93063	3.57272	2.25543
0.286982	0.420463		-0.503337	0.150764	0.980447	1.60434		0.065915	0.058969	0.016076	0.01694		-0.482679	1.9895	-0.69714	1.96465		-0.297573	1.51568	-0.808472	1.35868
0.371884	0.464502		2.06753	1.37442	1.19012	2.4449		0.120068	0.067594	0.041554	0.011012		-0.116102	3.13956	3.05603	2.33317		-0.71043	3.19266	3.41161	2.24672
0.415025	0.490221		3.12454	1.82218	1.3794	2.22958		0.09326	0.053952	0.033281	0.009598		0.990488	2.31916	3.70839	1.9962		0.105246	2.65412	4.20287	2.06847
0.196025	0.390855		3.88346	4.65201	0.248023	0.873067		0.123917	0.072864	0.0364	0.011148		2.04555	-0.41903	4.5959	1.7241		1.40837	-0.812791	5.10064	1.90854
0.251067	0.513168		0.937897	1.29003	-0.301296	-0.112418		0.111776	0.076486	0.035982	0.017149		0.447396	-0.845477	2.28931	0.682884		0.529835	-1.26788	2.5923	0.534937
0.250276	0.488981		2.1886	2.54206	0.0923575	0.268889		0.093949	0.054337	0.025467	0.007375		1.59723	-0.682982	3.65211	1.18277		1.38737	-1.17335	4.0072	1.1352
0.342791	0.445203		3.03478	4.02361	0.06383	0.345338		0.131991	0.088996	0.029339	0.01467		2.31315	-0.709765	4.26381	1.30674		1.80624	-1.15299	4.61157	1.41194
0.221237	0.280993		3.77658	4.89099	0.268993	0.50299		0.16616	0.130631	0.039677	0.030386		2.75368	-1.05382	4.72159	1.84177		2.09704	-1.61337	5.05859	1.9978
0.108577	0.304709		-0.449347	1.60714	-0.181663	-0.460058		0.136581	0.101758	0.030409	0.020585		0.647226	-0.592026	-1.84612	-0.883648		0.598655	-0.787151	-2.03987	-1.16205
0.172274	0.33723		-1.50215	0.106474	0.488654	1.02546		0.164971	0.117177	0.03248	0.019869		-0.879414	1.92429	-1.96544	0.348414		-1.02952	2.08142	-2.56204	-0.117429
0.158233	0.398497		-0.846837	0.39554	0.795016	1.5805		0.105307	0.062261	0.024291	0.007677		-0.957391	2.69187	-0.899199	1.01593		-1.24173	2.86352	-1.30167	0.611369
0.420845	0.431533		0.0883682	0.473129	0.697764	1.75404		0.124625	0.079182	0.032395	0.012949		-0.785782	2.6758	0.607334	1.64775		-1.02801	2.66963	0.536288	1.34237
0.206734	0.332085		3.36393	2.37411	1.67686	1.69379		0.201361	0.183352	0.051288	0.055249		1.59697	1.34865	4.19229	1.63544		0.643683	1.56199	4.81953	1.84153
0.250107	0.19887		-0.0657984	1.0671	-0.242297	-0.127582		0.175343	0.159661	0.03743	0.044078		-1.07333	-0.710967	3.03175	1.50315		-0.384296	-1.30321	3.66592	1.40731
0.221881	0.151571		-0.909963	1.1815	-0.062843	-0.599156		0.143826	0.115133	0.024774	0.022936		-0.413111	-1.37225	-0.860635	-0.0771097		0.178957	-1.86165	-0.530311	-0.0480477
0.184873	0.207385		-3.11125	0.00944042	-0.00920028	-1.20824		0.08403	0.029747	0.027509	0.000673		0.358026	-1.13525	-5.07649	-1.48174		1.06196	-1.30777	-6.00363	-1.77803
0.513306	0.664536		-3.34671	0.00113377	-0.0341834	-1.39733		0.089342	0.025949	0.03445	0.00013		-0.203799	-1.31693	-4.89955	-1.44286		0.706283	-1.45742	-5.81501	-1.69913
0.548226	0.814513		4.29219	4.55842	-1.16586	0.214917		0.123756	0.046233	0.037677	0.001277		2.50425	-0.888033	3.94699	1.09676		1.89452	-1.34366	4.35557	1.4094
0.28374	0.161371		4.25281	4.37604	-1.58709	0.037385		0.117599	0.056211	0.035352	0.004945		2.45322	-0.812416	3.8188	0.786939		1.93347	-1.1739	4.21302	1.15988
0.224762	0.185767		0.283272	-1.43199	-0.114776	-0.224767		0.100287	0.049478	0.029144	0.004604		-1.00455	1.58042	1.05622	-0.554749		-1.43145	2.07677	1.32012	-0.674221
0.195106	0.19649		0.429398	-0.230203	0.665497	-0.75649		0.147151	0.118714	0.041791	0.031935		-1.46954	0.913329	1.81267	-0.491318		-1.03026	0.887234	2.32312	-0.300935
0.217966	0.214972		-0.314582	-0.700754	1.15662	-0.393455		0.117964	0.073895	0.035705	0.013333		-2.18411	2.3157	-0.267611	-1.03151		-2.18113	3.02736	-0.881901	-1.26136
0.181084	0.303296		-0.265787	-0.534481	0.31444	-0.347044		0.129231	0.168812	0.018749	0.063948		-1.71768	1.79224	0.208994	-0.755185		-1.85619	2.45863	0.492385	-0.855994
0.150433	0.179284		-1.24359	0.180186	0.361022	-0.385196		0.128286	0.152327	0.024971	0.056917		-1.96	1.9943	-2.4003	-1.21462		-1.99345	2.7636	-3.41784	-1.591
0.42892	0.49703		-2.35754	0.819263	-0.994148	-1.05636		0.128126	0.175171	0.016515	0.067565		-1.34074	0.623415	-4.52073	-1.62189		-1.14811	1.29189	-5.53613	-1.9309
0.379891	0.444546		3.91531	5.23368	-0.234953	0.636153		0.170119	0.203645	0.031572	0.075552		2.57171	-0.809504	4.08608	1.66558		1.95511	-1.33583	4.47155	1.83132
0.34169	0.424805		3.74305	3.93612	-1.38424	0.364676		0.140888	0.084088	0.034952	0.011391		2.24707	-0.487318	3.9509	1.12249		1.55777	-0.794555	4.39389	1.36915
0.191966	0.352554		3.32499	3.85751	0.170676	0.732988		0.092773	0.07353	0.019013	0.015841		2.28482	0.36845	3.88639	1.30614		1.60123	0.201097	4.21512	1.44927
0.315685	0.375657		1.49005	0.932764	0.891464	0.781772		0.11661	0.098361	0.014723	0.018527		-0.430255	2.54437	3.24759	0.501525		-1.02256	2.71234	3.49881	0.505407
0.407346	0.365311		2.78453	3.87475	0.16999	0.17615		0.115092	0.097586	0.021058	0.022267		2.47267	-0.127961	4.05088	1.0906		1.99922	-0.312593	4.37372	1.2855
0.345124	0.267903		2.77581	1.90121	-2.29708	-0.304685		0.149688	0.124455	0.029649	0.028623		2.01545	0.224216	3.29772	0.158409		1.1545	0.386264	3.64036	0.419353
0.343729	0.373865		1.02418	1.32503	-1.83394	-1.1884		0.09091	0.034514	0.032069	0.001537		1.46995	0.0197009	0.490018	-0.883432		0.997077	0.381227	0.302049	-0.918028
0.209444	0.298919		2.82398	2.83947	-1.2998	0.379512		0.116549	0.065795	0.029686	0.007879		1.39779	0.829329	3.60993	0.625169		0.421115	0.980369	3.98624	0.836941
0.202679	0.28029		0.544089	0.331957	0.954678	-0.004998		0.108608	0.057555	0.023165	0.004646		-1.76172	2.75783	2.28588	-0.351488		-1.94323	3.26474	2.36719	-0.171428
0.224617	0.291624		0.892723	-1.08046	0.666925	0.073621		0.139072	0.094624	0.036648	0.018058		-1.72448	2.40831	2.55815	-0.0978514		-2.1337	3.04539	2.99788	-0.125792
0.257624	0.162173		0.843869	1.07851	0.431168	-0.326625		0.115947	0.083907	0.026385	0.016276		-0.973923	1.59039	2.49584	-0.165768		-1.06762	2.02629	2.55671	0.254961
0.255968	0.346886		0.885013	-0.325305	0.194577	-0.881621		0.128338	0.100746	0.034647	0.025185		-0.838918	-0.244989	2.74262	-0.0250413		-0.225393	-0.61742	3.65029	0.344438
0.387739	0.346603		-0.473579	1.65386	-1.20732	-0.415934		0.140108	0.138407	0.032004	0.044116		0.346485	-0.741512	-0.556858	-0.352976		0.538502	-0.951306	-0.813059	-0.489293
0.202746	0.0738946		2.01766	0.674031	1.53744	1.69239		0.104497	0.073357	0.022923	0.013049		0.267013	1.41096	3.06738	1.19182		-0.426993	1.73501	3.89158	1.37975
0.296914	0.424197		-0.919912	0	0	-0.694527		0.148216	0.089821	0.040626	0.013833		0.0712835	-0.296992	-3.16679	-1.17267		0.0304758	0.105135	-3.68973	-1.38985
0.309423	0.263984		1.37875	1.64608	-1.19382	-1.02929		0.077705	0.036084	0.009705	0.000589		0.0622807	-1.71692	3.05023	-0.260897		0.365111	-1.41762	3.64099	0.506311
0.278339	0.273144		0.408885	0.835993	-1.91561	-1.34469		0.1212	0.114265	0.022849	0.031314		-0.00980214	-1.52403	1.29055	-0.79675		0.217209	-1.2678	0.831636	-0.439821
0.295997	0.393208		0.381654	0.260687	0.536371	-0.622108		0.127194	0.087361	0.037113	0.018314		-0.435866	-1.33826	1.58122	-0.21887		-0.0411049	-1.00936	1.80276	0.33806
0.238222	0.286742		1.47802	1.6971	0.604633	-0.214183		0.132138	0.09033	0.039202	0.019014		0.0839879	-1.21097	2.92782	0.0367242		0.326141	-0.92483	3.53283	0.598102
0.264562	0.252547		-0.665367	-0.149208	-0.314792	-1.26083		0.162073	0.177718	0.034948	0.062931		-0.645487	-1.26272	0.0115473	-0.732908		-0.166551	-0.779268	-0.47773	-0.327309
0.332988	0.421377		0.132497	0.354428	-0.411799	-1.17464		0.165366	0.193739	0.035091	0.073541		-0.256981	-1.61948	1.1126	-0.573322		0.221006	-1.31407	0.958735	-0.0365701
0.336357	0.383938		1.89478	1.74572	-2.49491	-1.13642		0.156981	0.179953	0.03678	0.069209		0.311339	-1.70819	3.18112	-0.388816		0.42736	-1.4082	3.64158	0.334233
0.266122	0.299946		1.81075	2.18434	-1.2526	-0.873863		0.154768	0.162488	0.039412	0.058552		0.30589	-1.77334	3.35048	-0.192243		0.471687	-1.71895	3.93026	0.570407
0.317862	0.339688		-0.914087	0.479695	-1.61093	-1.58333		0.108621	0.117977	0.017196	0.036749		-0.107988	-1.36111	-1.02487	-1.12006		0.270437	-1.28468	-1.93163	-0.986724
0.282347	0.223351		0.880163	0.987393	-2.63798	-0.766005		0.150188	0.123822	0.036147	0.031272		0.167782	-0.556839	1.72724	-0.652983		-0.143463	-0.291095	1.79181	-0.206537
0.354498	0.348535		-0.217616	0.315155	-2.15373	-1.0386		0.141384	0.139307	0.028198	0.041683		0.301248	-0.448568	-1.2068	-1.19234		0.0846832	-0.318241	-2.27874	-1.1901
0.283136	0.463046		0.983662	1.78982	-2.05329	-0.741961		0.140636	0.140524	0.025659	0.041287		0.45485	-0.741998	1.5329	-0.684114		0.25024	-0.676885	1.45724	-0.261878
0.245548	0.16992		0.818728	1.96873	-0.962331	-0.403334		0.145986	0.163674	0.025252	0.054816		0.244215	-1.08129	1.91174	-0.062876		0.469388	-1.24004	2.25456	0.290921
0.185791	0.187316		-2.4418	0.0236044	-0.019583	-1.07471		0.146013	0.127613	0.031724	0.033409		0.603072	-0.978939	-4.63985	-1.41614		1.01972	-1.19042	-5.45526	-1.70595
0.334262	0.532979		-2.34844	-2.23127	-0.0307621	0.112779		0.150715	0.159857	0.026042	0.049843		-2.14446	0.264903	-1.16256	0.236092		-2.24252	1.13614	-0.577198	0.391404
0.160649	0.455793		1.96301	2.26221	-1.10934	-0.487657		0.150629	0.155109	0.0348	0.052374		0.803457	-1.36865	2.77878	0.0552413		0.908126	-1.43476	3.16999	0.554831
0.216941	0.303956		-2.21205	1.17767	-1.83249	-1.64343		0.148852	0.140079	0.026607	0.037394		0.294991	-0.854939	-5.23703	-1.98115		0.812395	-0.832411	-6.2613	-2.30375
0.221173	0.216642		-0.484219	1.09603	-0.803017	-0.602721		0.138303	0.087502	0.028653	0.011743		-0.0214224	-0.752464	-0.122176	-0.45226		0.196565	-0.838139	-0.0685622	-0.286757
0.267907	0.233451		-0.502343	-0.919016	1.85427	2.5656		0.14023	0.104579	0.039928	0.024881		-1.14617	1.83079	1.42565	1.92242		-1.56386	2.00376	2.68236	1.81665
0.249318	0.281801		0.77283	-0.75585	2.06436	2.21674		0.138026	0.080995	0.039522	0.012039		-0.62697	1.37913	2.55496	1.96027		-1.09543	1.19744	3.75913	1.92539
0.155931	0.295209		-0.632616	-0.478344	1.2493	0.9058		0.091758	0.067008	0.021257	0.013375		-1.13693	0.157795	1.43353	1.14501		-1.20639	0.257927	2.45831	1.27036
0.157455	0.272226		-1.48495	0.703042	-0.194471	-0.61868		0.074212	0.047791	0.009265	0.004507		-0.156398	-0.543503	-3.51206	-1.24104		0.170438	-0.70556	-4.09097	-1.49653
0.185677	0.202096		-2.07007	0.629446	-1.15517	-1.15159		0.12121	0.110966	0.024658	0.03016		5.19533e-05	-0.906247	-4.97997	-1.82366		0.496301	-1.10259	-5.9119	-2.20712
0.48741	0.528617		-1.82385	-1.02865	1.75537	1.98163		0.126367	0.099506	0.032787	0.024397		-1.10446	1.34882	1.27606	1.55205		-1.27052	1.36151	2.33644	1.43908
0.357306	0.32676		3.50763	3.17125	0.947256	0.828866		0.102107	0.078133	0.022633	0.01655		1.92539	0.362901	3.76403	0.914076		1.21396	0.366992	4.32685	1.22668
0.508437	0.625502		1.80652	1.29508	1.96532	1.5042		0.097072	0.109745	0.021261	0.040492		0.181943	1.23146	3.22359	1.52369		-0.547267	1.22592	3.99677	1.63405
0.453317	0.501414		4.0154	4.68563	-0.665279	0.252634		0.178521	0.15573	0.043237	0.043022		2.65103	-0.0143343	3.97258	0.705656		1.80075	0.168999	4.43327	1.08174
0.26145	0.34555		2.80616	2.16378	0.715743	0.973013		0.161397	0.121282	0.042461	0.027762		1.40001	0.852791	3.44764	0.752018		0.624819	1.28705	4.0163	1.01778
0.223067	0.318105		-0.0357832	0.433766	1.66278	1.68498		0.178603	0.166017	0.039843	0.04822		-0.822122	1.49253	1.51026	1.23195		-1.17589	1.82354	2.37268	1.2378
0.214091	0.208764		1.00146	0.185767	1.97902	2.72242		0.156843	0.123145	0.050119	0.034233		-0.39373	2.77102	2.13182	2.74124		-0.940149	2.82693	2.872	2.3658
0.283378	0.31475		-1.63156	-1.50807	0.0753383	-0.459924		0.173428	0.19061	0.038763	0.068646		-2.22961	0.0731472	-0.584888	-0.261732		-2.09648	1.13472	-0.365288	0.119406
0.199345	0.226617		0.150458	1.5732	-1.64614	-0.798623		0.179831	0.185459	0.047235	0.066358		0.261624	-0.689962	0.56114	-0.776319		0.183079	-0.687712	0.335445	-0.464428
0.23647	0.189252		-2.02944	0.285095	-1.27378	-1.00017		0.129495	0.086504	0.02359	0.012043		-0.189133	-0.412298	-3.44328	-1.34792		0.00419717	-0.492972	-4.09318	-1.50794
0.241614	0.447364		-1.22226	-0.283087	-0.17799	-0.750559		0.1259	0.095077	0.025356	0.018532		0.662418	-0.123077	-4.04213	-1.51011		0.586134	-0.118398	-4.66247	-1.78705
0.14554	0.335089		-0.965204	1.27416	-1.6059	-1.48136		0.117324	0.07737	0.024993	0.011746		0.853417	-0.348379	-3.78819	-1.63352		0.845778	-0.0495942	-4.61814	-1.8566
0.359608	0.371736		-1.00552	-0.0360063	0.71376	0.778614		0.17263	0.172297	0.040201	0.05615		-0.224393	0.425346	-1.06974	1.11956		0.115802	-0.0341764	-1.15164	0.498942
0.501992	0.600673		1.61876	1.26258	-0.224656	-0.376834		0.108694	0.059781	0.02225	0.005246		0.697311	-1.03333	2.64042	0.118313		0.774826	-1.01535	3.04959	0.581089
0.472756	0.629236		3.94829	3.693	-1.17692	-0.449559		0.126272	0.171778	0.014912	0.064423		2.48693	-0.435626	3.99981	0.166919		1.9862	-0.303375	4.48514	0.64624
0.318102	0.546897		2.8888	1.69344	-0.326256	-0.525413		0.101048	0.062214	0.015394	0.005967		1.90716	-1.00172	3.70063	0.143397		1.76271	-1.0038	4.17791	0.696231
0.428987	0.651352		1.38985	2.03142	-2.77447	-0.618298		0.100026	0.060568	0.027384	0.009279		1.22082	-1.09839	1.17386	-0.173096		1.1844	-1.22341	1.23087	0.174915
0.189787	0.308942		2.9669	2.72104	-1.76133	-0.61784		0.138455	0.112137	0.029641	0.025743		1.80808	-1.32992	3.55449	0.0955273		1.69758	-1.43353	3.97746	0.683091
0.160566	0.23029		-2.42701	-0.247663	-1.40517	-1.80916		0.107462	0.098044	0.020541	0.025732		0.163294	-1.46452	-4.23483	-1.54062		0.667668	-1.52853	-5.2712	-1.70177
0.16667	0.241237		-3.0911	-0.373232	-0.438952	-1.57772		0.120736	0.094384	0.032471	0.023385		-0.692384	-1.50984	-4.24377	-1.38371		0.216705	-1.74607	-4.88664	-1.4744
0.127942	0.283184		-3.05138	-0.928613	-0.77902	-1.35725		0.117828	0.108441	0.036155	0.036458		-1.29601	-1.10586	-3.87333	-1.2302		-0.285235	-0.903473	-4.46286	-1.25232
0.21985	0.200024		-3.10316	-1.57627	-0.453107	-0.559486		0.166729	0.14802	0.039659	0.041556		-2.42549	0.24847	-3.13562	-0.784621		-2.30827	1.50859	-3.54894	-0.757946
0.219087	0.187334		-3.14244	-0.877548	-0.450732	0.0784549		0.172635	0.143381	0.048515	0.040029		-0.864353	-0.0398123	-3.77593	-0.482288		-0.376271	-0.1374	-4.54819	-0.929349
0.193787	0.142753		-3.29252	-0.0586341	-0.261655	-1.31423		0.154075	0.117347	0.03915	0.026874		-0.243451	-0.98446	-4.93884	-1.54383		0.669101	-1.15176	-5.77961	-1.81605
0.174248	0.245256		-3.69622	-0.163492	-0.369517	-0.505972		0.169098	0.176827	0.05052	0.06808		-0.550004	-0.695518	-4.93432	-1.17844		0.213767	-1.18231	-5.95025	-1.62908
0.266336	0.0541165		-2.37472	0.154026	-0.24343	0.204869		0.101638	0.042622	0.022937	0.00119		-0.4105	-0.284345	-3.52707	-0.627735		0.432748	-0.596597	-4.21317	-1.05384
0.200361	0.125779		-2.74052	-0.0507979	-0.37415	-0.498547		0.12463	0.074392	0.032829	0.010651		0.316975	-0.657779	-5.1305	-1.42315		1.05068	-0.962981	-6.0969	-1.8524
0.195892	0.355146		-3.37412	-0.145114	-0.418346	0.00410334		0.13451	0.081561	0.035837	0.012258		-0.508213	-0.223565	-4.29103	-0.868481		0.185143	-0.655393	-5.05417	-1.34494
0.160111	0.156867		-1.70325	-0.536102	-0.499062	-1.10731		0.139275	0.107338	0.039295	0.026787		-1.26514	-0.580538	-1.39492	-0.751454		-0.903285	0.124503	-1.87477	-0.493165
0.245111	0.236352		-2.55824	-0.847225	-0.638266	-0.970369		0.146225	0.11787	0.035854	0.029027		-0.396177	0.0230352	-4.83168	-1.69628		-0.323136	0.0528727	-5.63302	-2.02523
0.289066	0.467972		0.518628	1.46136	-1.04895	-0.867526		0.104021	0.066646	0.019413	0.008483		0.0438336	-1.28561	1.64345	-0.471817		0.211593	-1.26702	1.80999	0.0406096
0.283492	0.379276		1.47445	1.76122	0.894729	0.495191		0.185707	0.117643	0.042132	0.017092		0.470883	0.129463	2.58401	0.37211		0.324955	0.550829	3.05529	0.613834
0.254062	0.301072		-0.206695	-1.28372	0.195379	0.320342		0.147869	0.073594	0.032067	0.004791		0.151596	-1.12764	0.967028	1.70316		0.477695	-1.70696	2.71131	1.48717
0.174356	0.229031		-1.18797	-1.90167	-0.0828402	1.24426		0.152011	0.102452	0.040687	0.019417		-0.679155	0.177704	1.01405	1.70019		-0.586507	-0.435439	2.62101	1.45899
0.20423	0.185652		-2.44685	-1.77917	0.0236605	1.23023		0.157652	0.083674	0.037355	0.007715		-1.00404	0.296301	1.14313	1.72161		-0.960968	-0.136221	2.73214	1.47827
0.168971	0.212569		-0.488207	-1.43348	1.93125	2.13056		0.163904	0.119776	0.037964	0.023977		-0.899683	1.06426	1.56172	1.99227		-1.11839	0.751394	3.2001	1.73949
0.212696	0.190053		-2.92453	-1.46072	0.0584384	1.0075		0.17156	0.129383	0.04383	0.029238		-1.04107	0.372993	0.84983	1.65093		-1.02462	0.107314	2.24057	1.34324
0.205986	0.187081		-2.06724	-2.23027	0.471109	0.874781		0.140039	0.064025	0.041505	0.004704		-1.1077	0.285468	1.22026	1.74638		-1.0926	0.164846	2.69609	1.5154
0.187485	0.238277		-1.38888	-1.92242	0.667915	0.636728		0.170045	0.127566	0.042853	0.028307		-1.01607	-0.313326	1.73625	1.99674		-0.950837	-0.721874	3.35033	1.73112
0.2708	0.300711		-0.584451	-1.27884	1.55062	1.78085		0.129648	0.070551	0.034169	0.007905		-1.19402	0.96568	1.97247	2.29375		-1.47363	0.431144	3.74055	1.94014
0.277592	0.228453		0.634758	0.41936	1.88532	1.87862		0.115419	0.055917	0.028714	0.00394		-0.595245	1.85849	2.36093	2.15464		-1.22467	1.78824	3.42754	2.04543
0.45432	0.452479		0.950962	-0.453293	1.8374	2.28616		0.19816	0.187092	0.035135	0.050029		-0.606126	1.83778	2.48471	1.87611		-1.18398	2.01951	3.54096	1.87942
0.310729	0.241487							0.143126	0.080203	0.032505	0.008367
0.327462	0.249271							0.138865	0.074879	0.030024	0.006548
0.15137	0.158574							0.118043	0.046092	0.02723	0.000782
0.219205	0.22709							0.166373	0.12953	0.035045	0.027485
0.214821	0.115006							0.126555	0.079739	0.02552	0.010345
0.365496	0.276144							0.185056	0.161683	0.032231	0.037894
0.21891	0.221511							0.101412	0.063982	0.016966	0.007149
0.197248	0.24362							0.154852	0.133356	0.032468	0.033505
0.239656	0.24766							0.170028	0.161362	0.029142	0.042843
0.233662	0.250315							0.185135	0.163686	0.037878	0.042333
0.162075	0.243594							0.154786	0.149501	0.031858	0.044134
0.167033	0.184514							0.146202	0.123854	0.032578	0.031303
0.344031	0.221296							0.110779	0.066647	0.022605	0.007703
0.288711	0.221788							0.15376	0.127052	0.030708	0.029052
0.227815	0.206178							0.135687	0.110491	0.025782	0.023964
0.182747	0.167726							0.174922	0.146104	0.046301	0.039735
0.278182	0.201364							0.126499	0.074305	0.034789	0.01065
0.241523	0.249437							0.137008	0.103338	0.027532	0.020069
0.170597	0.273981							0.135728	0.100958	0.032415	0.021302
0.221651	0.285573							0.18359	0.089214	0.032181	0.003829
0.157484	0.224373							0.128349	0.105172	0.031171	0.02643
0.373989	0.373568							0.186823	0.194633	0.041692	0.065701
0.166325	0.250119							0.163027	0.131079	0.041314	0.032778
0.220225	0.109953							0.166616	0.127462	0.035387	0.026317
0.253766	0.151469							0.134645	0.108055	0.024062	0.022064
0.149335	0.124472							0.175425	0.17392	0.029426	0.048825
0.182917	0.12541							0.128299	0.101437	0.019648	0.018486
0.262202	0.195635							0.151218	0.078444	0.045921	0.009021
0.50533	0.457559							0.143775	0.09258	0.032327	0.013872
0.400608	0.368775							0.144751	0.102747	0.031501	0.018614
0.336754	0.327227							0.139352	0.108312	0.028518	0.022518
0.347147	0.302023							0.134636	0.052097	0.036969	0.001384
0.335544	0.0731493							0.13392	0.065388	0.031364	0.004376
0.152344	0.143062							0.147466	0.091826	0.035679	0.013505
0.25909	0.0696998							0.138595	0.087232	0.034263	0.013396
0.207208	0.161207							0.124996	0.088605	0.021153	0.013513
0.286628	0.22406							0.142978	0.106935	0.030044	0.021005
0.24122	0.199917							0.111944	0.081387	0.018965	0.013155
0.207203	0.0934799							0.123896	0.072786	0.028768	0.008881
0.309935	0.114478							0.146275	0.148596	0.024596	0.04323
0.174946	0.0842038							0.147667	0.117819	0.035258	0.028089
0.353354	0.339203							0.112885	0.068408	0.023514	0.008222
0.308736	0.269512							0.145585	0.085329	0.0378	0.011527
0.34534	0.3264							0.13007	0.117272	0.023445	0.029399
0.525812	0.473842							0.158701	0.151397	0.035145	0.045424
0.187432	0.11506							0.154841	0.124463	0.040631	0.031762
0.125952	0.200035							0.170671	0.100351	0.044184	0.013633
0.20525	0.0448749							0.185247	0.141902	0.042885	0.030968
0.235692	0.224146							0.155882	0.107125	0.030812	0.016924
0.228532	0.167524							0.129623	0.098277	0.024237	0.018455
0.258452	0.191582							0.128995	0.096588	0.023969	0.017616
0.25403	0.220899							0.18511	0.169508	0.037725	0.046147
0.263148	0.209359							0.129909	0.096542	0.027745	0.018928
0.273188	0.175877							0.13886	0.11127	0.023169	0.021825
0.219464	0.175355							0.078074	0.07453	0.006461	0.015064
0.259179	0.210904							0.154735	0.105212	0.030548	0.016219
0.187809	0.179728							0.167895	0.133627	0.045242	0.034115
0.120236	0.140923							0.145931	0.101434	0.03027	0.017006
0.108795	0.13145							0.13768	0.069133	0.028392	0.004355
0.168845	0.139972							0.164654	0.104733	0.041499	0.016752
0.23962	0.16519							0.121494	0.069767	0.021474	0.006099
0.184227	0.10127							0.10898	0.082883	0.029405	0.019662
0.261394	0.216519							0.099359	0.080848	0.029713	0.022704
0.259504	0.173687							0.119558	0.084998	0.035531	0.019204
0.2979	0.120146							0.098525	0.095841	0.027053	0.032622
0.226719	0.183315							0.112844	0.08514	0.026441	0.018204
0.102728	0.25195							0.113635	0.094059	0.027343	0.023883
0.134923	0.217921							0.123624	0.13313	0.029456	0.048037
0.13985	0.222258							0.11434	0.104492	0.028507	0.031291
0.248065	0.140382							0.142416	0.135901	0.034328	0.042446
0.289648	0.0774467							0.119787	0.135102	0.026607	0.049986
0.124563	0.236154							0.131806	0.106507	0.024992	0.022756
0.130802	0.188812							0.105427	0.125329	0.010577	0.038148
0.150697	0.208053							0.142234	0.163425	0.025444	0.057072
0.220099	0.115329							0.128002	0.132461	0.02303	0.040602
0.196735	0.162599							0.149777	0.148383	0.036502	0.048879
0.108237	0.223332							0.148327	0.169203	0.030216	0.061402
0.195	0.239557							0.150328	0.109357	0.041629	0.024486
0.260274	0.207812							0.169725	0.16367	0.040543	0.051607
0.145973	0.165981							0.127525	0.097469	0.028462	0.020702
0.21366	0.155468							0.158028	0.145274	0.035223	0.041515
0.213885	0.107786							0.128327	0.112125	0.033228	0.032164
0.273709	0.122696							0.136564	0.107678	0.036231	0.026817
0.2797	0.228822							0.138341	0.096946	0.038651	0.020432
0.283712	0.145259							0.138142	0.092453	0.040194	0.018429
0.24211	0.140778							0.158606	0.127957	0.041803	0.032929
0.244666	0.191516							0.127127	0.064708	0.038066	0.006918
0.186475	0.115673							0.122324	0.075661	0.031278	0.01148
0.239513	0.144295							0.12712	0.087838	0.034459	0.017631
0.221985	0.182292							0.168939	0.145449	0.037794	0.03778
0.300476	0.170124							0.111219	0.078947	0.028855	0.016149
0.316628	0.221555							0.168345	0.153276	0.035215	0.041895
0.292948	0.2708							0.137309	0.108091	0.034765	0.026103
0.182805	0.18985							0.162136	0.122931	0.044581	0.029397
0.23498	0.139265							0.15727	0.122324	0.041769	0.029832
0.235664	0.115831							0.166243	0.154982	0.039071	0.046344
0.220162	0.143352							0.145283	0.112507	0.032345	0.024433
0.217522	0.0283854							0.116009	0.086419	0.030711	0.019546
0.162166	0.0896375							0.170769	0.149656	0.035884	0.038686
0.319277	0.270206							0.152859	0.123626	0.041422	0.032462
0.22488	0.110749							0.117216	0.068282	0.039302	0.011618
0.25725	0.158761							0.122192	0.068368	0.040546	0.010517
0.221564	0.193329							0.145259	0.111892	0.047263	0.030596
0.221837	0.369024							0.110266	0.064772	0.022462	0.006978
0.102756	0.356437							0.140892	0.127459	0.030405	0.035027
0.113323	0.28276							0.135676	0.113479	0.037198	0.031546
0.188294	0.250518							0.125753	0.103992	0.02899	0.025763
0.154435	0.239934							0.153056	0.124982	0.036892	0.031116
0.170534	0.234134							0.140716	0.105328	0.034685	0.022943
0.219604	0.222784							0.149025	0.127013	0.037603	0.034652
0.211193	0.316707							0.11935	0.089228	0.042427	0.024774
0.198307	0.241829							0.106111	0.085298	0.031095	0.023251
0.153107	0.212263							0.132808	0.117417	0.034894	0.034512
0.355842	0.354238							0.116544	0.098495	0.039857	0.03157
0.395897	0.371753							0.109109	0.07728	0.035599	0.01856
0.282562	0.213686							0.148854	0.091442	0.049726	0.017311
0.293665	0.390253							0.153242	0.123527	0.046654	0.034618
0.287376	0.145874							0.146901	0.11834	0.039168	0.03059
0.290075	0.271151							0.122719	0.111462	0.04321	0.039699
0.23134	0.199336							0.151141	0.134332	0.039443	0.039637
0.183039	0.279024							0.161639	0.147656	0.045029	0.046773
0.217481	0.276204							0.176793	0.127774	0.059916	0.032609
0.191517	0.330793							0.161842	0.132281	0.05098	0.038616
0.154327	0.329123							0.15236	0.10955	0.046804	0.025843
0.140195	0.27557							0.174271	0.124976	0.051734	0.028661
0.32342	0.302791							0.160323	0.112794	0.045667	0.024287
0.212266	0.341691							0.142532	0.093325	0.041406	0.017809
0.178665	0.32803							0.164273	0.144856	0.034371	0.037722
0.152493	0.277758							0.143252	0.13897	0.032491	0.043126
0.286482	0.232288							0.1795	0.187803	0.03984	0.063586
0.280842	0.285858							0.172446	0.160692	0.040794	0.048171
0.235873	0.325953							0.157038	0.10303	0.037283	0.016826
0.223556	0.359389							0.125355	0.094995	0.023997	0.018076
0.171524	0.303542							0.128157	0.095069	0.030723	0.020009
0.360632	0.412213							0.167958	0.140266	0.047554	0.039637
0.349856	0.288757							0.145718	0.114468	0.036357	0.0273
0.241708	0.124576							0.152209	0.117548	0.047984	0.031616
0.263833	0.159117							0.153946	0.148679	0.028005	0.041564
0.164058	0.25444							0.136064	0.09188	0.04158	0.019347
0.161161	0.247313							0.106669	0.07082	0.027243	0.012544
0.267765	0.221938							0.129299	0.099286	0.035628	0.024263
0.358175	0.362909							0.122912	0.099969	0.028913	0.024381
0.426028	0.33038							0.117477	0.099384	0.021216	0.022439
0.341013	0.342795							0.134298	0.077567	0.037044	0.010701
0.376309	0.426632							0.134264	0.152878	0.021103	0.050484
0.361501	0.0973034							0.124236	0.058646	0.041727	0.005788
0.173894	0.251824							0.099858	0.043818	0.021849	0.001534
0.212338	0.173115							0.051163	0.007195	0.012912	0.00259
0.21526	0.28699							0.117719	0.072924	0.029442	0.010888
0.274335	0.349151							0.118891	0.058698	0.039635	0.006569
0.210032	0.324512							0.089526	0.027016	0.027736	-1.7e-06
0.200874	0.18478							0.102826	0.053734	0.018497	0.003343
0.285444	0.169092							0.152147	0.120743	0.022816	0.02194
0.200888	0.1972							0.112497	0.098828	0.018374	0.022661
0.337819	0.417148							0.095251	0.06052	0.013625	0.006094
0.273256	0.345784							0.14698	0.07828	0.047682	0.010434
0.355176	0.406027							0.122744	0.081553	0.018574	0.009774
0.413517	0.346995							0.059367	0.042329	0.011278	0.007036
0.179303	0.161709							0.106244	0.065263	0.025268	0.009132
0.159452	0.280569							0.155395	0.109423	0.04316	0.02317
0.231652	0.0540226							0.109643	0.076772	0.022209	0.012855
0.235994	0.248949							0.082067	0.031962	0.021644	0.000768
0.21777	0.17532							0.164693	0.154845	0.047915	0.05202
0.250775	0.222671							0.119798	0.105392	0.028073	0.028974
0.201066	0.275778							0.146376	0.146799	0.043641	0.053887
0.251039	0.230962							0.086309	0.04076	0.022343	0.002735
0.251543	0.188103							0.132906	0.07236	0.031461	0.007216
0.22153	0.199649							0.091718	0.052247	0.022664	0.006214
0.200652	0.23876							0.140945	0.103218	0.037191	0.022625
0.216814	0.183016							0.149251	0.113396	0.035647	0.024863
0.174827	0.165667							0.146056	0.110734	0.040285	0.026522
0.16554	0.131188							0.119427	0.112551	0.022201	0.030636
0.14329	0.165386							0.159142	0.089681	0.047734	0.012668
0.189467	0.226733							0.109085	0.05022	0.0369	0.004617
0.250556	0.130854							0.137368	0.118481	0.038589	0.034883
0.22841	0.221262							0.103621	0.073308	0.02426	0.013859
0.214631	0.240875							0.154641	0.123365	0.049461	0.035115
0.293579	0.181731							0.159888	0.125645	0.052277	0.035489
0.203394	0.201803							0.133032	0.135514	0.030666	0.0451
0.17692	0.292923							0.115556	0.075974	0.028422	0.0128
0.185749	0.271846							0.151352	0.087273	0.044018	0.012633
0.143317	0.268722							0.131461	0.090982	0.042841	0.021009
0.293149	0.162092							0.139587	0.104496	0.033505	0.022382
0.311991	0.0885392							0.134919	0.100196	0.042187	0.025219
0.151044	0.27							0.145649	0.116083	0.030511	0.025595
0.18099	0.287356							0.144822	0.101702	0.035645	0.019657
0.234296	0.272804							0.160347	0.128048	0.033817	0.028448
0.222859	0.203551							0.125875	0.096309	0.030093	0.021386
0.173233	0.259137							0.172262	0.126269	0.041968	0.026289
0.158533	0.295908							0.109987	0.076349	0.02857	0.014981
0.179558	0.289959							0.15193	0.134576	0.045618	0.042606
0.259217	0.218346							0.147701	0.141321	0.040586	0.04716
0.180399	0.178541							0.146396	0.124592	0.043245	0.037046
0.203303	0.146584							0.081537	0.073645	0.019561	0.021265
0.224033	0.107677							0.171404	0.135103	0.050434	0.035869
0.327227	0.191269							0.169952	0.167858	0.037637	0.052772
0.226596	0.264964							0.151779	0.095637	0.04131	0.015974
0.258652	0.2101							0.145205	0.13864	0.0339	0.042683
0.202688	0.21456							0.089707	0.056332	0.03217	0.011818
0.190689	0.280183							0.150659	0.14371	0.043858	0.049156
0.233633	0.177621							0.128135	0.115258	0.038511	0.037231
0.199427	0.216366							0.117019	0.099482	0.028726	0.026629
0.2543	0.177643							0.14383	0.163971	0.037435	0.065314
0.303594	0.176079							0.16811	0.221601	0.038603	0.097593
0.310118	0.222808							0.161215	0.216908	0.032325	0.093288
0.270034	0.285954							0.168144	0.253642	0.029046	0.116491
0.260043	0.20201							0.145913	0.188206	0.035194	0.082534
0.255209	0.152175							0.149634	0.189799	0.039399	0.084476
0.268782	0.133846							0.10359	0.099518	0.032134	0.035433
0.236533	0.1899							0.142029	0.168384	0.037438	0.070194
0.241023	0.0358448							0.17019	0.231107	0.038984	0.10458
0.216604	0.107692							0.153137	0.174962	0.034313	0.065914
0.327922	0.282812							0.127183	0.122118	0.024439	0.034673
0.274612	0.0970876							0.179854	0.239835	0.033145	0.099634
0.208224	0.158362							0.116534	0.103755	0.034571	0.032848
0.169748	0.284702							0.12966	0.139083	0.035327	0.052865
0.226377	0.386766							0.161396	0.168717	0.043406	0.061951
0.147732	0.343457							0.128625	0.091379	0.036853	0.020087
0.169264	0.288473							0.128892	0.082993	0.041323	0.016612
0.197635	0.268669							0.127925	0.089988	0.031645	0.0175
0.179216	0.258373							0.128257	0.06358	0.041181	0.006863
0.185866	0.254488							0.11679	0.083812	0.03329	0.018688
0.199367	0.245869							0.123856	0.066851	0.037797	0.008603
0.246711	0.315638							0.098807	0.073467	0.02224	0.014898
0.229888	0.287463							0.12405	0.100753	0.031152	0.025457
0.19059	0.268138							0.109588	0.102637	0.030683	0.033644
0.460685	0.483427							0.108811	0.061157	0.038527	0.010154
0.279863	0.20837							0.088614	0.062156	0.024184	0.012886
0.25224	0.20773
0.229966	0.14025
0.24282	0.226383
0.206273	0.242192
0.217992	0.354686
0.259642	0.341744
0.251541	0.40543
0.198303	0.410563
0.188799	0.359943
0.248224	0.39293
0.262424	0.45975
0.213617	0.445629
0.208314	0.373493
0.274889	0.280447
0.332604	0.348956
0.345099	0.388654
0.291438	0.437357
0.146034	0.392108
0.261813	0.414598
0.321376	0.240039
0.3294	0.145298
0.344614	0.196156
0.124869	0.364024
0.112437	0.34397
0.283404	0.270747
0.221802	0.292471
0.354233	0.293803
0.315844	0.340748
0.375206	0.525765
0.477445	0.355006
0.156025	0.35881
0.114198	0.261007
0.239435	0.403737
0.272401	0.461717
0.279723	0.439595
0.218817	0.249347
0.249674	0.239227
0.198852	0.283719
0.317307	0.476454
0.32458	0.428898
0.337896	0.490867
0.258282	0.312951
0.175939	0.234914
0.171335	0.363627
0.234649	0.0581153
0.192371	0.316547
0.163827	0.209917
0.185956	0.270465
0.162652	0.36532
0.22855	0.277697
0.201681	0.230731
0.1447	0.259702
0.174858	0.32115
0.210254	0.218093
0.135209	0.210592
0.158369	0.160174
0.128413	0.236334
0.159257	0.327463
0.356506	0.150188
0.309583	0.277156
0.159134	0.337388
0.32727	0.288725
0.213108	0.276437
0.233799	0.366223
0.179547	0.342914
0.203045	0.341558
0.385447	0.340296
0.375813	0.242964
0.256007	0.356232
0.16715	0.372091
0.18844	0.350239
0.172463	0.281405
0.17389	0.339056
0.236761	0.397166
0.186416	0.362695
0.306148	0.268743
0.168606	0.243152
0.312125	0.216219
0.255872	0.202418
0.373519	0.312195
0.242494	0.333075
0.183255	0.300015
0.138601	0.293068
0.132318	0.384722
0.198974	0.223115
0.107316	0.291705
0.308957	0.22613
0.310832	0.210212
0.341335	0.263093
0.334171	0.35625
0.283261	0.249261
0.344241	0.195281
0.308653	0.156744
0.332327	0.234681
0.292717	0.0444406
0.317332	0.132114
0.283786	0.34046
0.298233	0.151421
0.209477	0.209545
0.215795	0.386554
0.275647	0.469291
0.241534	0.4213
0.265131	0.360018
0.20152	0.332289
0.278618	0.330012
0.257341	0.321717
0.255047	0.303921
0.220153	0.400362
0.226587	0.371213
0.168767	0.340738
0.35659	0.426905
0.300752	0.240107
0.33859	0.145928
0.251673	0.232356
0.218286	0.180774
0.179313	0.298087
0.270345	0.302241
0.207501	0.364657
0.155696	0.363395
0.199337	0.335838
0.288836	0.357823
0.225804	0.409974
0.142988	0.402223
0.169443	0.34942
0.319735	0.309028
0.331974	0.316699
0.299376	0.354944
0.222244	0.397408
0.190682	0.345248
0.304553	0.407822
0.421578	0.246401
0.401974	0.125139
0.396993	0.160894
0.173661	0.321473
0.202463	0.302703
0.217934	0.189249
0.210092	0.275488
0.286499	0.262633
0.258546	0.281518
0.308874	0.349789
0.424269	0.186578
0.185712	0.340995
0.15286	0.217803
0.160192	0.366862
0.171257	0.401291
0.189905	0.404682
0.158566	0.179692
0.229844	0.168616
0.141408	0.224486
0.232376	0.42653
0.180887	0.325763
0.288602	0.44513
0.295677	0.303746
0.211625	0.197117
0.138819	0.292158
0.252629	0.0619692
0.237567	0.291711
0.187051	0.198276
0.185205	0.242684
0.145234	0.319462
0.228721	0.24559
0.197014	0.204956
0.182289	0.232808
0.193744	0.280116
0.243795	0.206031
0.182533	0.18676
0.208287	0.148646
0.141814	0.200848
0.173039	0.277293
0.383899	0.133775
0.254626	0.197837
0.171667	0.285745
0.396557	0.238074
0.232863	0.241445
0.20355	0.306378
0.231456	0.276288
0.199259	0.278144
0.457324	0.356412
0.429731	0.18667
0.211925	0.280905
0.164715	0.320155
0.242464	0.294681
0.199631	0.244468
0.14478	0.283469
0.212142	0.318736
0.132599	0.310959
0.242091	0.215527
0.17778	0.213715
0.278397	0.177598
0.287386	0.168573
0.396417	0.244614
0.28483	0.293509
0.247303	0.250553
0.142008	0.260105
0.192038	0.342269
0.247046	0.195119
0.151512	0.25439
0.340074	0.202804
0.367014	0.175274
0.305449	0.204786
0.2654	0.270198
0.318214	0.188029
0.360883	0.151345
0.389474	0.126972
0.34696	0.207433
0.368817	0.0391469
0.368017	0.111035
0.2863	0.299319
0.324645	0.121188
0.188365	0.191072
0.171998	0.325393
0.284042	0.418789
0.266999	0.35252
0.26074	0.277182
0.210868	0.264883
0.293681	0.24375
0.202212	0.233175
0.248481	0.233803
0.223476	0.327595
0.296833	0.314899
0.206406	0.281159
0.30178	0.270761
0.42537	0.354953
0.220131	0.224624
0.223479	0.118251
0.252889	0.202878
0.25197	0.206942
0.192766	0.246002
0.225594	0.25006
0.229173	0.237659
0.15125	0.215885
0.116969	0.25873
0.170954	0.263121
0.218516	0.24565
0.291588	0.318531
0.327184	0.202872
0.301133	0.225803
0.197093	0.255712
0.28583	0.24106
0.232418	0.241988
0.398191	0.188993
0.356208	0.0817659
0.329041	0.109663
0.223452	0.24541
0.216724	0.230153
0.335377	0.120437
0.124625	0.166384
0.243007	0.157308
0.293002	0.168491
0.286275	0.196269
0.286759	0.111107
0.24183	0.250619
0.214561	0.159135
0.189302	0.253651
0.188643	0.264188
0.165353	0.269892
0.200951	0.134916
0.215875	0.118223
0.232267	0.164545
0.181788	0.258905
0.220557	0.210836
0.173349	0.267251
0.11825	0.189349
0.270643	0.13256
0.209378	0.187172
0.27995	0.0439099
0.217538	0.176703
0.26329	0.123295
0.168424	0.158493
0.154683	0.202936
0.169773	0.160098
0.155673	0.132991
0.204647	0.144905
0.174271	0.172774
0.236969	0.135411
0.255966	0.115441
0.268885	0.0965355
0.19143	0.124949
0.121002	0.174737
0.330749	0.0845433
0.236878	0.128209
0.129475	0.182851
0.293887	0.179691
0.200424	0.153074
0.325921	0.191445
0.361219	0.182619
0.266426	0.18479
0.324787	0.229909
0.316789	0.142858
0.337752	0.1743
0.272081	0.227167
0.347411	0.207619
0.248034	0.169553
0.199474	0.185883
0.304487	0.203436
0.273758	0.21374
0.170255	0.144623
0.241184	0.136881
0.339792	0.111102
0.304684	0.100025
0.301666	0.183254
0.231671	0.19996
0.23939	0.155447
0.19101	0.171773
0.249833	0.216779
0.244408	0.13262
0.15206	0.164554
0.276359	0.139453
0.248752	0.124757
0.26333	0.140622
0.240981	0.173001
0.424051	0.13026
0.333491	0.108238
0.386968	0.0895416
0.295559	0.136737
0.413385	0.0245616
0.427733	0.0758885
0.198394	0.197785
0.398058	0.0835408
0.166028	0.117934
0.199773	0.212609
0.281094	0.272024
0.337155	0.235886
0.348201	0.184008
0.29976	0.172726
0.326855	0.160626
0.310371	0.148873
0.245846	0.149372
0.295883	0.209036
0.338285	0.210395
0.223436	0.181416
0.325054	0.156956
0.495221	0.47153
0.278646	0.138933
0.229069	0.213968
0.222327	0.207636
0.216724	0.243665
0.231176	0.249205
0.27381	0.222757
0.218423	0.208285
0.197714	0.240768
0.232718	0.246708
0.302609	0.230592
0.297439	0.175762
0.192945	0.20215
0.216246	0.228602
0.229775	0.254336
0.248067	0.234381
0.266578	0.269091
0.408209	0.323256
0.3147	0.0815917
0.322714	0.113213
0.329256	0.23163
0.296582	0.212112
0.218167	0.142896
0.197747	0.204447
0.182743	0.190211
0.205734	0.196883
0.233558	0.231064
0.284983	0.0796753
0.315181	0.229269
0.296623	0.149739
0.217475	0.238442
0.191162	0.257542
0.247085	0.253139
0.252001	0.146983
0.324776	0.130846
0.248269	0.165951
0.212287	0.266024
0.171411	0.228758
0.248071	0.269133
0.246665	0.21578
0.2892	0.12478
0.212328	0.187626
0.257656	0.0431647
0.22594	0.177174
0.23598	0.124833
0.254677	0.156499
0.199346	0.195642
0.289545	0.166066
0.311789	0.138446
0.270527	0.14245
0.257992	0.173163
0.30219	0.136867
0.25002	0.114904
0.233635	0.0950675
0.259742	0.118579
0.217867	0.167505
0.341805	0.0867027
0.201973	0.14515
0.228044	0.175405
0.281867	0.164327
0.254774	0.148087
0.221393	0.201534
0.241936	0.183741
0.170387	0.186797
0.342171	0.118894
0.317598	0.095104
0.222484	0.177555
0.283701	0.215839
0.299867	0.19869
0.253678	0.151251
0.217884	0.174863
0.202336	0.199203
0.190497	0.217421
0.222198	0.155099
0.225287	0.137511
0.241793	0.105671
0.28131	0.0869092
0.321977	0.177826
0.18336	0.19966
0.20854	0.156433
0.221781	0.164646
0.252649	0.211991
0.312827	0.129174
0.290305	0.15529
0.3678	0.139028
0.349903	0.126739
0.307085	0.159019
0.253764	0.194894
0.277505	0.141357
0.306955	0.111169
0.354075	0.0921273
0.252623	0.132842
0.284536	0.0200958
0.32398	0.0738963
0.26294	0.211671
0.324931	0.0756004
0.195183	0.118356
0.222721	0.204013
0.291185	0.279956
0.274804	0.250679
0.271138	0.200139
0.255859	0.179279
0.269178	0.171839
0.254521	0.163043
0.248996	0.157506
0.277802	0.213042
0.268937	0.200596
0.237615	0.1852
0.265487	0.291017
0.194886	0.0876456
0.233275	0.144005
0.228257	0.147143
0.16772	0.174396
0.208526	0.175696
0.262767	0.172117
0.223941	0.168307
0.162013	0.194848
0.20802	0.193873
0.198128	0.178195
0.331879	0.303949
0.262267	0.137933
0.19805	0.149534
0.147316	0.174498
0.283589	0.163997
0.236428	0.191319
0.384817	0.151414
0.278375	0.0620006
0.262102	0.0890967
0.260615	0.185582
0.256735	0.177728
0.264283	0.0926886
0.171035	0.120607
0.182137	0.102682
0.254261	0.10917
0.230481	0.130009
0.235837	0.0636623
0.237825	0.181576
0.295564	0.120088
0.228709	0.18447
0.174164	0.189172
0.217348	0.193767
0.220864	0.118338
0.290008	0.0996564
0.243449	0.131561
0.163572	0.17929
0.190137	0.15238
0.198439	0.191399
0.207324	0.138246
0.218861	0.108162
0.235364	0.133576
0.299334	0.0315706
0.30514	0.138789
0.31907	0.10323
0.212238	0.121858
0.230152	0.152626
0.200897	0.133754
0.213986	0.109622
0.264134	0.117247
0.231663	0.136849
0.241727	0.113667
0.252177	0.0988104
0.293483	0.0836748
0.247302	0.101345
0.151407	0.136651
0.262711	0.0625303
0.125221	0.105532
0.155017	0.143151
0.273805	0.139307
0.215072	0.121249
0.226284	0.134487
0.278244	0.128526
0.19407	0.138682
0.299016	0.10112
0.305974	0.0873577
0.250652	0.120118
0.312758	0.155229
0.296453	0.14016
0.295826	0.119781
0.265967	0.132175
0.238168	0.145929
0.228434	0.148076
0.102883	0.11913
0.232872	0.109845
0.270956	0.0900622
0.29802	0.0642479
0.336402	0.133634
0.29311	0.143338
0.319683	0.117956
0.314509	0.13073
0.269293	0.161248
0.237517	0.113143
0.212962	0.134446
0.230683	0.122532
0.220381	0.102207
0.218932	0.118066
0.154836	0.137621
0.301824	0.0994544
0.280049	0.0810243
0.314111	0.0682172
0.252472	0.101528
0.352452	0.0180072
0.332689	0.0571093
0.194271	0.167702
0.348857	0.0740175
0.223292	0.0929273
0.237291	0.152625
0.223829	0.176943
0.281281	0.161911
0.244019	0.130525
0.284999	0.121935
0.248507	0.118365
0.236907	0.108628
0.182658	0.110356
0.259663	0.140498
0.307539	0.137124
0.231944	0.128917
0.258031	0.155343
0.246902	0.232028
0.200432	0.238948
0.199278	0.274166
0.209814	0.275154
0.259981	0.252246
0.288474	0.254575
0.271727	0.282532
0.242533	0.283566
0.273095	0.259214
0.275357	0.237302
0.156848	0.227694
0.160482	0.251005
0.20828	0.283742
0.222731	0.254459
0.320396	0.322632
0.30723	0.363609
0.277305	0.0956251
0.296648	0.133992
0.288856	0.257097
0.253647	0.241585
0.253274	0.145155
0.316707	0.224866
0.229144	0.194002
0.236905	0.201116
0.235463	0.239645
0.294838	0.0853008
0.260536	0.251797
0.299864	0.169001
0.229037	0.262507
0.225474	0.284254
0.260344	0.283669
0.268521	0.168122
0.316293	0.142091
0.25689	0.184674
0.236177	0.299139
0.225787	0.242454
0.278005	0.309852
0.362337	0.250026
0.31502	0.149333
0.196205	0.208846
0.231473	0.0451153
0.22144	0.208803
0.215624	0.155629
0.270467	0.178876
0.245787	0.225191
0.280033	0.197994
0.294943	0.159744
0.219387	0.177299
0.232053	0.211078
0.240077	0.173831
0.225602	0.140522
0.181037	0.120521
0.265888	0.148795
0.236017	0.204286
0.253267	0.100116
0.20064	0.177785
0.25589	0.212101
0.222489	0.196455
0.251154	0.185569
0.197768	0.225182
0.21955	0.202808
0.148431	0.206289
0.285849	0.135539
0.297358	0.10383
0.212575	0.190234
0.249397	0.233648
0.264989	0.211451
0.276439	0.166568
0.245858	0.187792
0.19268	0.216982
0.220295	0.235806
0.245224	0.190805
0.21561	0.169543
0.237197	0.136242
0.22548	0.0935918
0.268919	0.190909
0.207331	0.22482
0.224738	0.179344
0.269232	0.185522
0.28695	0.238444
0.276536	0.155483
0.288194	0.190099
0.296313	0.17727
0.332412	0.156796
0.321664	0.196904
0.279562	0.231682
0.239862	0.164491
0.277713	0.132038
0.33467	0.0997586
0.226377	0.156443
0.256736	0.0319228
0.254192	0.0858708
0.260505	0.258047
0.289457	0.0938815
0.227516	0.146894
0.277202	0.224035
0.307634	0.300331
0.218274	0.277016
0.215201	0.223203
0.251721	0.19942
0.221083	0.194732
0.230336	0.182629
0.232035	0.181289
0.264224	0.237121
0.24806	0.22088
0.215841	0.206649
0.369931	0.35402
0.272637	0.328241
0.243803	0.263312
0.239764	0.269901
0.289762	0.111351
0.2271	0.169239
0.240743	0.139082
0.268684	0.119343
0.249671	0.0911778
0.275213	0.14617
0.230753	0.291403
0.25199	0.307504
0.235953	0.308752
0.237748	0.20816
0.231834	0.204391
0.25426	0.13631
0.258345	0.0962509
0.264426	0.158634
0.258709	0.0975932
0.233504	0.0937203
0.288882	0.289214
0.288468	0.210484
0.245873	0.210811
0.200959	0.318228
0.168011	0.283558
0.220893	0.150515
0.274562	0.0531152
0.286442	0.0976127
0.222258	0.133332
0.22446	0.263074
0.239679	0.133764
0.279951	0.207597
0.246796	0.180303
0.289677	0.169969
0.201721	0.284345
0.249677	0.369833
0.193975	0.241045
0.274157	0.239036
0.289577	0.103315
0.312956	0.276449
0.204467	0.0425308
0.229955	0.105265
0.21905	0.0786299
0.235172	0.150751
0.263338	0.153861
0.228336	0.138728
0.233503	0.102957
0.221231	0.0850728
0.279059	0.113968
0.254851	0.0943985
0.242537	0.0782478
0.21589	0.0832121
0.29063	0.0882203
0.357524	0.111038
0.3264	0.0847145
0.29154	0.345932
0.322233	0.0909606
0.23918	0.159304
0.295155	0.119663
0.396848	0.457495
0.378813	0.406093
0.319915	0.290136
0.282251	0.151093
0.285012	0.115027
0.366964	0.436098
0.225302	0.184962
0.314322	0.258553
0.215355	0.0452844
0.23645	0.151169
0.314227	0.285756
0.259308	0.354941
0.269463	0.216187
0.26044	0.10237
0.283249	0.116654
0.244654	0.15875
0.2556	0.192535
0.177093	0.277014
0.251899	0.0881876
0.212862	0.0613191
0.232899	0.0958113
0.307034	0.0938755
0.318895	0.0789251
0.225669	0.175447
0.285448	0.177908
0.214386	0.262218
0.267109	0.391491
0.312168	0.347353
0.243125	0.17772
0.287454	0.160528
0.210001	0.169334
0.258702	0.0227041
0.295101	0.110629
0.243107	0.195759
0.222347	0.159601
0.284687	0.0773157
0.240332	0.166478
0.317094	0.401489
0.414062	0.573603
0.469113	0.635702
0.448885	0.509189
0.444327	0.516985
0.425084	0.470014
0.398432	0.38649
0.472116	0.494891
0.256841	0.289628
0.330753	0.375352
0.413484	0.668444
0.366044	0.563949
0.352105	0.628729
0.233602	0.334
0.245319	0.294363
0.220399	0.320799
0.229146	0.3133
0.210343	0.295083
0.246273	0.224824
0.358846	0.514209
0.363897	0.537586
0.37596	0.560424
0.253681	0.583497
0.286917	0.299382
0.222058	0.187792
0.247973	0.131125
0.172663	0.186055
0.218521	0.313367
0.206495	0.300906
0.255234	0.219637
0.240022	0.252412
0.214086	0.266956
0.240065	0.326966
0.231408	0.363599
0.167996	0.208804
0.22159	0.279546
0.290377	0.239657
0.268792	0.334415
0.335488	0.396112
0.214924	0.294956
0.229591	0.241064
0.185631	0.185997
0.308008	0.272148
0.271375	0.433556
0.274025	0.394031
0.23321	0.353115
0.206862	0.273579
0.271163	0.193707
0.359977	0.530138
0.211103	0.0699996
0.199513	0.260493
0.175223	0.129639
0.215491	0.329792
0.268353	0.440421
0.201921	0.281787
0.20197	0.214548
0.171534	0.140582
0.232117	0.227004
0.162787	0.142527
0.220896	0.105818
0.196965	0.0903771
0.259177	0.150943
0.229653	0.226206
0.205124	0.149191
0.224805	0.293326
0.208238	0.213334
0.207733	0.264627
0.232615	0.209025
0.424103	0.625049
0.414595	0.638142
0.32063	0.489479
0.212573	0.259347
0.203172	0.19874
0.427062	0.567864
0.259054	0.537908
0.325771	0.626562
0.229207	0.280296
0.259202	0.443953
0.335425	0.602608
0.467965	0.762083
0.158599	0.274513
0.267614	0.167504
0.245804	0.156267
0.219238	0.211813
0.162488	0.276235
0.316099	0.581164
0.19235	0.236404
0.194931	0.315163
0.206802	0.365906
0.220719	0.155018
0.221727	0.198735
0.144033	0.207159
0.221946	0.198561
0.184622	0.255684
0.221226	0.361732
0.258132	0.273789
0.205069	0.174167
0.238885	0.170591
0.281882	0.300945
0.242618	0.0416171
0.283666	0.152689
0.168714	0.322126
0.185873	0.176225
0.257438	0.145437
0.264116	0.519878
0.286806	0.664718
0.394703	0.678111
0.389181	0.514728
0.45572	0.621493
0.357424	0.423853
0.354379	0.402229
0.290823	0.386287
0.482551	0.723432
0.34508	0.680505
0.423334	0.597187
0.385582	0.573685
0.329495	0.60799
0.202449	0.353565
0.22035	0.307875
0.21766	0.330714
0.242872	0.325712
0.19627	0.31395
0.212192	0.241404
0.417953	0.568732
0.407063	0.594717
0.419257	0.617014
0.237128	0.553174
0.276124	0.331243
0.215798	0.206588
0.29286	0.128953
0.257063	0.183802
0.25802	0.330207
0.227135	0.324445
0.19552	0.215519
0.258282	0.255057
0.214963	0.256137
0.246886	0.310393
0.260094	0.344337
0.251223	0.211025
0.233299	0.301076
0.261763	0.222864
0.221485	0.340241
0.276942	0.424375
0.204014	0.32141
0.193188	0.213812
0.209053	0.17214
0.198618	0.251503
0.21445	0.437366
0.24964	0.376283
0.209095	0.390191
0.200185	0.286703
0.205735	0.187618
0.211257	0.445652
0.160643	0.0710777
0.245373	0.268369
0.20885	0.144493
0.259624	0.29792
0.268979	0.38966
0.285266	0.275022
0.260572	0.214228
0.221259	0.154006
0.219763	0.236044
0.221042	0.157999
0.212109	0.112118
0.192494	0.102967
0.24676	0.146935
0.283727	0.228577
0.247474	0.152749
0.204953	0.266197
0.261366	0.213938
0.276516	0.266769
0.326018	0.214448
0.311185	0.57611
0.27576	0.558969
0.296204	0.387192
0.292064	0.255603
0.262471	0.214704
0.298835	0.478565
0.196324	0.489523
0.220608	0.549413
0.186856	0.261734
0.208732	0.371302
0.285379	0.4912
0.411856	0.693964
0.222631	0.274125
0.257068	0.176424
0.254174	0.159539
0.251137	0.201443
0.235363	0.279232
0.484411	0.615457
0.23619	0.229119
0.201814	0.296045
0.236431	0.351373
0.243873	0.155709
0.239613	0.198408
0.166656	0.207229
0.225094	0.203347
0.24224	0.250189
0.233966	0.343753
0.25516	0.260432
0.232544	0.16826
0.248639	0.166453
0.359027	0.299636
0.23754	0.0396222
0.281046	0.144976
0.286954	0.325261
0.163098	0.164901
0.265454	0.159697
0.304728	0.440201
0.23949	0.600977
0.34832	0.603221
0.30995	0.461951
0.286444	0.53266
0.281078	0.372737
0.235456	0.335238
0.23501	0.308133
0.295976	0.560125
0.250378	0.575962
0.284539	0.534717
0.523732	0.824925
0.348963	0.560389
0.251651	0.410466
0.35329	0.521724
0.332513	0.516995
0.336392	0.510624
0.192127	0.276431
0.317162	0.558892
0.368536	0.7066
0.492218	0.814406
0.37564	0.685862
0.307245	0.388997
0.183652	0.22528
0.184656	0.154872
0.149127	0.198689
0.334612	0.452465
0.340586	0.41093
0.14344	0.187855
0.269662	0.300441
0.217749	0.301501
0.207696	0.325404
0.226536	0.403503
0.197167	0.214415
0.358786	0.475512
0.261062	0.283485
0.308016	0.464123
0.332617	0.478728
0.283467	0.461586
0.198726	0.215652
0.176412	0.167608
0.241875	0.290111
0.357215	0.573563
0.209067	0.385577
0.337587	0.477076
0.249111	0.318298
0.272287	0.215508
0.297305	0.564267
0.182282	0.0818104
0.184969	0.340224
0.130622	0.192272
0.227662	0.326583
0.246924	0.463544
0.204288	0.320119
0.199104	0.255795
0.193559	0.203044
0.221491	0.326693
0.114393	0.204478
0.161894	0.12899
0.136713	0.116725
0.19256	0.179777
0.261528	0.297846
0.152436	0.194928
0.24822	0.255924
0.294612	0.297557
0.224297	0.269126
0.209485	0.265369
0.310297	0.569704
0.282739	0.557207
0.260158	0.404487
0.245926	0.292804
0.209375	0.220103
0.255324	0.448346
0.30274	0.674011
0.297076	0.607554
0.292536	0.384361
0.327785	0.495441
0.29554	0.533129
0.378738	0.626605
0.231699	0.282414
0.199843	0.216334
0.135115	0.172087
0.23213	0.194956
0.142574	0.279718
0.326995	0.537104
0.288814	0.345207
0.271742	0.390389
0.265133	0.493724
0.182829	0.155535
0.234347	0.255734
0.117291	0.222125
0.153423	0.21642
0.161651	0.258049
0.185419	0.348511
0.180187	0.259299
0.141685	0.18882
0.125669	0.184629
0.301842	0.335868
0.228091	0.0569382
0.21176	0.171506
0.190472	0.381684
0.130416	0.14782
0.205707	0.208763
0.289158	0.551722
0.200765	0.55271
0.240947	0.503792
0.222114	0.413417
0.282536	0.465361
0.213695	0.346555
0.1983	0.308147
0.20402	0.306497
0.273701	0.504012
0.282755	0.565979
0.342374	0.56719
0.400252	0.633763
0.184767	0.394227
0.266394	0.510173
0.319423	0.528569
0.360591	0.543824
0.189436	0.264781
0.259319	0.577315
0.32888	0.675773
0.422265	0.724594
0.479695	0.810774
0.231189	0.354945
0.181872	0.212903
0.18944	0.15965
0.149054	0.205579
0.382599	0.503937
0.408798	0.457735
0.226118	0.200228
0.233822	0.284774
0.226496	0.30158
0.250736	0.336476
0.236121	0.413782
0.212507	0.228711
0.372619	0.522547
0.290213	0.299384
0.331997	0.482073
0.313069	0.481317
0.320964	0.466718
0.291296	0.210712
0.248784	0.17117
0.312852	0.295485
0.311503	0.546014
0.278313	0.391852
0.267401	0.447784
0.200098	0.283889
0.298978	0.209518
0.360195	0.59126
0.174476	0.0871081
0.211036	0.334145
0.17894	0.170254
0.214384	0.338669
0.257704	0.49201
0.193923	0.310073
0.217193	0.246931
0.233971	0.176926
0.26182	0.311373
0.114783	0.183786
0.1923	0.107225
0.169363	0.0995727
0.257109	0.166414
0.246205	0.289523
0.185343	0.195439
0.221529	0.263811
0.282564	0.287858
0.171194	0.270974
0.171048	0.253125
0.332023	0.596346
0.360479	0.620011
0.261548	0.423223
0.207136	0.304024
0.185364	0.226257
0.260921	0.476793
0.425478	0.772337
0.389436	0.701788
0.365622	0.439945
0.3955	0.544772
0.307643	0.574861
0.417148	0.719114
0.236469	0.276959
0.231927	0.19939
0.168783	0.163151
0.256398	0.211048
0.179973	0.287274
0.288776	0.580882
0.314495	0.355039
0.372429	0.435911
0.359138	0.53593
0.179012	0.137631
0.281906	0.242486
0.0939358	0.216608
0.0843161	0.214811
0.163908	0.260119
0.161087	0.355905
0.216995	0.277698
0.181116	0.196859
0.126867	0.194413
0.230143	0.341932
0.240846	0.0584895
0.207933	0.179678
0.143085	0.358763
0.131222	0.158106
0.208834	0.189649
0.338186	0.608676
0.239674	0.595947
0.323111	0.539784
0.232885	0.440824
0.282082	0.512765
0.196388	0.370189
0.191807	0.326406
0.200472	0.314381
0.277972	0.552939
0.35078	0.655002
0.391775	0.608988
0.271971	0.383576
0.341616	0.577388
0.352998	0.655049
0.437763	0.706445
0.259444	0.253514
0.128281	0.35732
0.177781	0.423024
0.241784	0.501861
0.410004	0.594852
0.236336	0.331756
0.242475	0.193411
0.211401	0.144702
0.217467	0.182175
0.467442	0.628299
0.425969	0.530336
0.25849	0.131436
0.201738	0.219324
0.145426	0.202651
0.17861	0.232386
0.175153	0.324165
0.152854	0.202139
0.476763	0.69687
0.346832	0.311284
0.339977	0.522263
0.203737	0.415425
0.323804	0.561432
0.317699	0.154256
0.20779	0.146084
0.280871	0.250871
0.161375	0.375007
0.190931	0.246612
0.202501	0.383475
0.240371	0.197991
0.326774	0.203533
0.327834	0.341651
0.215514	0.0743461
0.209847	0.302786
0.246586	0.179133
0.231915	0.244186
0.201085	0.386298
0.187709	0.246199
0.21307	0.200308
0.245834	0.206689
0.240407	0.309687
0.245126	0.193784
0.264922	0.136735
0.280645	0.118708
0.296998	0.185296
0.300344	0.313006
0.288091	0.173864
0.20565	0.173217
0.295803	0.332817
0.168247	0.256406
0.236388	0.246707
0.256237	0.280602
0.326774	0.285339
0.266957	0.265025
0.2345	0.279485
0.218207	0.207507
0.19722	0.218105
0.41509	0.573577
0.351061	0.414813
0.340749	0.413476
0.317525	0.381898
0.286421	0.335315
0.228472	0.380773
0.252744	0.214207
0.283683	0.209239
0.262581	0.160583
0.215534	0.172234
0.200332	0.268404
0.183709	0.365761
0.334559	0.366239
0.318299	0.402343
0.321137	0.535953
0.253565	0.163795
0.304122	0.284575
0.239753	0.203543
0.172669	0.183193
0.175005	0.205641
0.160221	0.245616
0.24995	0.188695
0.208807	0.172575
0.201038	0.139992
0.21144	0.242984
0.241485	0.0544323
0.227982	0.130739
0.154655	0.305846
0.23639	0.122741
0.216256	0.188889
0.241768	0.460783
0.3047	0.39252
0.305836	0.308556
0.234859	0.236375
0.281246	0.21698
0.252448	0.207286
0.232196	0.171211
0.245586	0.174659
0.283149	0.278712
0.331948	0.377144
0.321993	0.297745
0.481653	0.628534
0.382354	0.505148
0.332136	0.409335
0.338488	0.413461
0.272069	0.323231
0.260174	0.37182
0.324815	0.438061
0.16985	0.344703
0.37582	0.537414
0.221552	0.258042
0.208603	0.148516
0.189449	0.199204
0.273215	0.376655
0.235245	0.371372
0.233104	0.176974
0.33326	0.272373
0.199972	0.248708
0.200497	0.252014
0.274223	0.328001
0.217501	0.167854
0.290199	0.389642
0.351727	0.256574
0.315098	0.419894
0.304667	0.443632
0.26152	0.457649
0.258807	0.224259
0.244515	0.198265
0.280659	0.257345
0.262883	0.457453
0.225067	0.324724
0.2856	0.50568
0.382736	0.302272
0.327015	0.263052
0.168917	0.30159
0.264782	0.0688557
0.186291	0.372033
0.171225	0.254752
0.232651	0.282563
0.231071	0.387812
0.203096	0.295424
0.180378	0.250341
0.203203	0.305888
0.249405	0.350617
0.229788	0.259972
0.251063	0.241803
0.238306	0.184662
0.217403	0.257233
0.32123	0.35012
0.244575	0.161521
0.157136	0.230261
0.271558	0.367074
0.303489	0.307022
0.307489	0.294972
0.172427	0.300557
0.196086	0.260212
0.173052	0.306639
0.304031	0.274962
0.335236	0.22013
0.189319	0.279116
0.164299	0.340527
0.173972	0.276505
0.22777	0.299903
0.162665	0.312662
0.169822	0.343093
0.254938	0.307038
0.203825	0.261456
0.311846	0.275226
0.21893	0.214273
0.245477	0.185219
0.240958	0.297263
0.313875	0.290683
0.201227	0.329275
0.194221	0.342266
0.16863	0.423399
0.243778	0.255911
0.230475	0.340451
0.235631	0.256653
0.308859	0.223119
0.210543	0.248775
0.146797	0.313359
0.128034	0.184392
0.207586	0.173247
0.21216	0.123928
0.251968	0.245743
0.160158	0.0476823
0.172695	0.11329
0.20916	0.372617
0.26283	0.147776
0.310388	0.234407
0.140879	0.375793
0.352698	0.380438
0.160454	0.334261
0.138487	0.266134
0.219926	0.255011
0.169485	0.238871
0.187224	0.250687
0.246465	0.252143
0.224032	0.302893
0.265103	0.281764
0.220553	0.265649
0.474789	0.780276
0.42328	0.624997
0.333463	0.343397
0.230573	0.358276
0.243776	0.422334
0.328335	0.521912
0.240351	0.463506
0.326648	0.511302
0.174368	0.24969
0.212552	0.171954
0.217594	0.221639
0.304172	0.549997
0.255759	0.50912
0.21974	0.183973
0.308146	0.28121
0.180212	0.257911
0.159659	0.27487
0.203776	0.386399
0.18375	0.198095
0.371049	0.600336
0.304705	0.360482
0.394059	0.584523
0.339283	0.536896
0.38875	0.647416
0.281337	0.257521
0.223302	0.228701
0.292838	0.335368
0.27242	0.499795
0.226642	0.345605
0.335671	0.57115
0.344806	0.285026
0.3405	0.296085
0.219676	0.364766
0.25687	0.0778829
0.184682	0.412593
0.193992	0.275331
0.246551	0.302844
0.253411	0.448815
0.211207	0.316715
0.199167	0.267989
0.1974	0.336162
0.221433	0.402248
0.19888	0.281187
0.234788	0.262148
0.224348	0.195788
0.249104	0.287856
0.313765	0.424184
0.21622	0.192316
0.201244	0.223823
0.294789	0.454596
0.211975	0.350944
0.291572	0.323362
0.188499	0.297015
0.178939	0.271855
0.1819	0.333008
0.275332	0.322253
0.287018	0.246149
0.189783	0.271996
0.185084	0.457786
0.170865	0.33872
0.267469	0.413496
0.21208	0.401315
0.187123	0.389813
0.241433	0.341976
0.237524	0.263015
0.321312	0.297056
0.225951	0.22556
0.239524	0.199822
0.188957	0.347315
0.305109	0.333842
0.188709	0.411923
0.236302	0.437874
0.202854	0.56305
0.200765	0.29059
0.227515	0.414168
0.24318	0.275199
0.243469	0.234661
0.20364	0.25533
0.189984	0.310671
0.107792	0.19514
0.159127	0.198432
0.180057	0.139453
0.240364	0.270737
0.153372	0.0566869
0.166533	0.126745
0.184767	0.394598
0.205329	0.153121
0.285337	0.255674
0.21578	0.475857
0.341671	0.42457
0.158728	0.336906
0.1663	0.256231
0.202372	0.234759
0.193872	0.234846
0.199812	0.23496
0.250189	0.251148
0.169986	0.308431
0.227416	0.32797
0.25064	0.288074
0.501433	0.760285
0.341987	0.318178
0.166224	0.345377
0.194144	0.40612
0.286179	0.497646
0.288193	0.501581
0.293031	0.458831
0.164988	0.236622
0.197335	0.165304
0.201929	0.207603
0.340689	0.590421
0.269195	0.509251
0.217704	0.159403
0.295163	0.249802
0.175954	0.224681
0.172341	0.25726
0.150265	0.377322
0.1797	0.215705
0.413711	0.701315
0.331022	0.367288
0.415743	0.658948
0.357013	0.559006
0.45936	0.789072
0.28501	0.222339
0.26902	0.198838
0.311676	0.327209
0.247771	0.470823
0.263395	0.303743
0.308746	0.56817
0.283508	0.243995
0.384227	0.264788
0.189509	0.326654
0.224264	0.0739775
0.218557	0.373618
0.176592	0.246252
0.25424	0.280939
0.258072	0.427968
0.205959	0.291176
0.211118	0.242035
0.24631	0.300651
0.259347	0.377489
0.161688	0.254798
0.23128	0.224099
0.225274	0.172572
0.281368	0.25624
0.346171	0.392417
0.177824	0.190138
0.174265	0.188706
0.334286	0.427648
0.21541	0.320369
0.325721	0.299917
0.205206	0.266373
0.215255	0.248426
0.208262	0.303733
0.286033	0.317982
0.27589	0.237205
0.168453	0.22893
0.187221	0.469548
0.216272	0.344086
0.21759	0.382796
0.186235	0.35985
0.191351	0.350812
0.272523	0.337401
0.263153	0.238006
0.290473	0.270418
0.199251	0.207173
0.272435	0.186343
0.188704	0.324178
0.278479	0.336067
0.206984	0.403208
0.245411	0.406506
0.223904	0.552588
0.227273	0.258146
0.283382	0.382958
0.174016	0.250575
0.194451	0.215722
0.213152	0.232476
0.152307	0.27074
0.148468	0.183636
0.154226	0.189769
0.142599	0.135685
0.179323	0.253026
0.149388	0.0531614
0.149109	0.124429
0.168564	0.362679
0.217925	0.13852
0.273763	0.232834
0.213197	0.454804
0.262746	0.417894
0.184187	0.322367
0.197246	0.228167
0.221857	0.206109
0.187969	0.205634
0.172394	0.190354
0.258709	0.2117
0.235073	0.288568
0.217969	0.328405
0.237466	0.26817
0.297205	0.267188
0.118254	0.325009
0.166203	0.381904
0.270499	0.467989
0.34213	0.547995
0.264467	0.356864
0.20456	0.200692
0.238775	0.149468
0.227241	0.186178
0.435511	0.609238
0.369705	0.494314
0.265663	0.126175
0.244219	0.193627
0.151544	0.178711
0.158645	0.22225
0.15432	0.326982
0.181038	0.202587
0.494273	0.792115
0.341241	0.335174
0.409712	0.610326
0.302243	0.440227
0.429398	0.676219
0.298952	0.15366
0.256377	0.141355
0.303216	0.270957
0.225288	0.358743
0.234865	0.237304
0.251964	0.40464
0.247184	0.172646
0.388282	0.217402
0.260004	0.298628
0.249489	0.0766694
0.185406	0.303865
0.14709	0.192771
0.215121	0.2404
0.194758	0.38166
0.187161	0.253178
0.189679	0.208502
0.25515	0.218959
0.231612	0.313301
0.161847	0.205214
0.238847	0.150666
0.232481	0.12587
0.222659	0.194094
0.286502	0.32502
0.264762	0.178021
0.175812	0.154181
0.296059	0.345306
0.227626	0.26477
0.278214	0.255219
0.223141	0.243515
0.264339	0.238578
0.209096	0.260559
0.275438	0.290256
0.285906	0.217864
0.165306	0.188512
0.299616	0.506577
0.280399	0.367812
0.302114	0.351533
0.236625	0.325304
0.232533	0.307052
0.242607	0.328511
0.228635	0.205301
0.257533	0.220052
0.199673	0.172505
0.314729	0.170501
0.229194	0.271378
0.193071	0.332496
0.216698	0.363306
0.265535	0.357657
0.267223	0.510753
0.265518	0.180006
0.2674	0.294422
0.243808	0.205973
0.193361	0.190643
0.189859	0.201959
0.139297	0.229308
0.186299	0.170351
0.206518	0.17173
0.172041	0.131417
0.172878	0.237986
[truncated: 4,672 more rows]

## Sheet: Figure 5
	Full model FG1																Full model FG1
Arousal Bin	ventralsoma	dorsalsoma	frontalpole	parahip	OPFC	AUD	frontalpaietal	DMN	visualMT	visual0	visual1	visual2	visual3	mACC	premotor		ventralsoma	dorsalsoma	frontalpole	parahip	OPFC	AUD	frontalpaietal	DMN	visualMT	visual0	visual1	visual2	visual3	mACC	premotor
1	1.90196	2.76804	-0.116333	-1.55033	-0.932816	0.757211	0.961286	0.394816	-0.152863	-0.153686	-0.140945	-0.460759	-0.909414	0.831085	1.53881		-0.210178	0.418174	-0.351781	-0.586646	-0.589989	-0.233501	0.998622	0.997458	0.453573	0.355534	0.299599	0.377198	-0.0735179	0.0468436	0.155977
2	2.59968	3.75815	-0.208821	-1.988	-1.19697	0.974952	1.21125	0.460483	-0.280591	-0.286864	-0.257945	-0.704156	-1.30046	1.11572	2.06489		-0.327277	0.489723	-0.419527	-0.813832	-0.761841	-0.351083	1.3919	1.42289	0.540955	0.40019	0.329914	0.48029	-0.0942823	0.0531051	0.25193
3	3.00298	4.32797	-0.2791	-2.2272	-1.34254	1.09402	1.35072	0.490628	-0.356767	-0.364716	-0.326748	-0.843262	-1.52986	1.28136	2.35765		-0.40053	0.514022	-0.450279	-0.943085	-0.853061	-0.417885	1.61298	1.67031	0.569735	0.400164	0.324675	0.520096	-0.10752	0.0511247	0.305638
4	3.40582	4.89831	-0.352764	-2.44793	-1.48095	1.20912	1.48318	0.514869	-0.439366	-0.449448	-0.40147	-0.987072	-1.75715	1.44639	2.64835		-0.479041	0.53456	-0.479435	-1.08025	-0.943118	-0.483903	1.83868	1.92687	0.581605	0.38032	0.301559	0.547376	-0.126733	0.0468643	0.359217
5	3.65101	5.24299	-0.401967	-2.58499	-1.56463	1.27818	1.5627	0.528329	-0.487786	-0.499057	-0.445188	-1.07431	-1.90006	1.5453	2.82102		-0.519281	0.543269	-0.494946	-1.15968	-0.988981	-0.523032	1.97294	2.07934	0.589138	0.36923	0.288408	0.564103	-0.134506	0.0440194	0.391686
6	3.5844	5.14502	-0.393626	-2.53464	-1.53222	1.25262	1.5314	0.516321	-0.480042	-0.491201	-0.438079	-1.0566	-1.86717	1.51614	2.76774		-0.510749	0.531835	-0.485178	-1.14	-0.970233	-0.514181	1.93888	2.04325	0.576916	0.360699	0.281487	0.552686	-0.13246	0.0420887	0.384427
7	3.23298	4.64634	-0.329402	-2.32376	-1.40205	1.1463	1.407	0.488057	-0.41633	-0.426028	-0.380444	-0.937858	-1.6688	1.37187	2.51315		-0.454702	0.508933	-0.456726	-1.02794	-0.89646	-0.459837	1.7484	1.82988	0.555033	0.364116	0.288999	0.521165	-0.121221	0.0432612	0.339565
8	2.78119	4.00522	-0.250801	-2.06687	-1.2416	1.01312	1.25263	0.455935	-0.327405	-0.334871	-0.299943	-0.780227	-1.41706	1.18589	2.18404		-0.369488	0.480252	-0.420317	-0.87535	-0.79251	-0.386986	1.49644	1.54598	0.534504	0.378135	0.307447	0.485668	-0.100204	0.0465562	0.280915
9	2.35266	3.39828	-0.178589	-1.80178	-1.07826	0.880447	1.09537	0.417243	-0.251835	-0.257637	-0.231544	-0.637949	-1.17918	1.01204	1.8726		-0.295274	0.446404	-0.381497	-0.738729	-0.690898	-0.318086	1.26247	1.28779	0.495525	0.36861	0.304319	0.437627	-0.0861917	0.0470246	0.226423
10	1.59619	2.31763	-0.09339	-1.29494	-0.773369	0.629695	0.801446	0.326947	-0.127022	-0.127966	-0.117083	-0.389251	-0.769153	0.697037	1.28956		-0.178367	0.349418	-0.297081	-0.494988	-0.495762	-0.196047	0.842506	0.839688	0.381806	0.298761	0.251754	0.315141	-0.0625818	0.0354108	0.128211
	SC - Reduced model FG1																SC - Reduced model FG2
Arousal Bin	ventralsoma	dorsalsoma	frontalpole	parahip	OPFC	AUD	frontalpaietal	DMN	visualMT	visual0	visual1	visual2	visual3	mACC	premotor		ventralsoma	dorsalsoma	frontalpole	parahip	OPFC	AUD	frontalpaietal	DMN	visualMT	visual0	visual1	visual2	visual3	mACC	premotor
1	0.720377	0.92341	-0.295225	0.100716	-0.0604042	0.0286337	-0.179973	-0.291511	-0.157657	-0.163578	-0.130797	-0.333775	-0.517748	0.255	0.239518		-0.265981	-0.292908	0.386269	-0.372406	0.0955531	-0.116319	0.454462	0.791828	-0.804873	-0.968428	-0.878189	-0.467346	0.110319	-0.0647704	0.392429
2	0.852004	1.09294	-0.358631	0.118235	-0.0753194	0.035824	-0.210339	-0.346274	-0.174977	-0.181908	-0.14434	-0.389613	-0.614791	0.29795	0.276917		-0.31739	-0.347542	0.458578	-0.439134	0.112895	-0.139016	0.537514	0.938341	-0.946961	-1.13964	-1.03349	-0.550113	0.128964	-0.0759366	0.465128
3	0.906979	1.16381	-0.38558	0.125499	-0.0817635	0.0388435	-0.222929	-0.369218	-0.181938	-0.189287	-0.14975	-0.41287	-0.655602	0.315809	0.292249		-0.338908	-0.370386	0.489029	-0.466985	0.120215	-0.148575	0.57227	0.999719	-1.00606	-1.21088	-1.09811	-0.58453	0.136737	-0.0805543	0.495702
4	0.94962	1.2188	-0.406696	0.131103	-0.086852	0.0411964	-0.232687	-0.387056	-0.187269	-0.19495	-0.153888	-0.43092	-0.687394	0.329633	0.304023		-0.355669	-0.388138	0.512767	-0.488586	0.125912	-0.15604	0.599279	1.04745	-1.05181	-1.26604	-1.14815	-0.611167	0.142743	-0.0840848	0.519535
5	0.961957	1.23471	-0.41282	0.132729	-0.0883391	0.0418639	-0.235499	-0.392226	-0.188778	-0.196547	-0.15505	-0.436125	-0.696624	0.33364	0.307408		-0.3605	-0.393253	0.519654	-0.49482	0.127583	-0.158207	0.607083	1.06126	-1.06503	-1.28199	-1.16262	-0.618873	0.144491	-0.0851131	0.526435
6	0.960995	1.23347	-0.412345	0.132608	-0.0882295	0.0418127	-0.235279	-0.391823	-0.188656	-0.196418	-0.154955	-0.435717	-0.695892	0.333315	0.307145		-0.360124	-0.392859	0.519115	-0.494345	0.127441	-0.158024	0.606478	1.0602	-1.06401	-1.28075	-1.16149	-0.618267	0.14437	-0.0850235	0.5259
7	0.937688	1.20341	-0.400785	0.129542	-0.0854264	0.0405309	-0.229956	-0.382069	-0.185788	-0.193374	-0.152738	-0.425868	-0.678486	0.32576	0.300724		-0.350975	-0.383161	0.506094	-0.482527	0.124307	-0.153943	0.591718	1.03408	-1.03898	-1.25057	-1.13412	-0.603688	0.141076	-0.0831002	0.512846
8	0.891333	1.14363	-0.377914	0.123443	-0.0799248	0.0379644	-0.219342	-0.362687	-0.179959	-0.187191	-0.148214	-0.406249	-0.643981	0.310707	0.287867		-0.332798	-0.363882	0.480329	-0.459055	0.118114	-0.145839	0.562367	0.982228	-0.989232	-1.19059	-1.0797	-0.574725	0.134512	-0.0792296	0.486988
9	0.839121	1.07633	-0.352381	0.116539	-0.0738387	0.0351078	-0.207341	-0.340887	-0.173288	-0.18012	-0.143021	-0.384114	-0.605227	0.293736	0.273262		-0.312351	-0.342182	0.451433	-0.4326	0.11118	-0.136776	0.52934	0.923929	-0.933043	-1.12287	-1.01827	-0.542017	0.127114	-0.0748508	0.457971
10	0.698825	0.89566	-0.285009	0.0978285	-0.0580397	0.0274528	-0.174941	-0.282545	-0.154683	-0.160435	-0.128455	-0.324578	-0.50194	0.247922	0.233286		-0.257588	-0.283953	0.374507	-0.361472	0.0927223	-0.112632	0.440878	0.767904	-0.781529	-0.940318	-0.852692	-0.453759	0.107243	-0.0629084	0.3806
	NS - Reduced model FG1																NS - Reduced model FG2
Arousal Bin	ventralsoma	dorsalsoma	frontalpole	parahip	OPFC	AUD	frontalpaietal	DMN	visualMT	visual0	visual1	visual2	visual3	mACC	premotor		ventralsoma	dorsalsoma	frontalpole	parahip	OPFC	AUD	frontalpaietal	DMN	visualMT	visual0	visual1	visual2	visual3	mACC	premotor
1	2.24707	3.79662	0.265295	-3.08349	-2.31398	1.58488	2.06184	1.25495	0.712043	0.765574	0.660263	0.347295	-0.412491	1.33331	2.34621		0.146895	1.11771	-0.344183	-0.789841	-0.905858	-0.0104955	0.906169	0.867359	0.887353	0.842338	0.745326	0.630162	-0.0684061	0.395837	0.412053
2	1.91718	3.22353	0.225463	-2.61764	-1.95466	1.34322	1.75113	1.06511	0.592799	0.637447	0.549501	0.283823	-0.359107	1.12751	1.99258		0.12648	0.953664	-0.300088	-0.673834	-0.772062	-0.00789316	0.777525	0.742842	0.754215	0.715114	0.632669	0.53516	-0.0585111	0.332352	0.3424
3	1.75699	2.94665	0.206397	-2.39264	-1.78205	1.22647	1.60072	0.973392	0.535832	0.576213	0.496586	0.253936	-0.332698	1.02883	1.82225		0.116591	0.874067	-0.278302	-0.617603	-0.707353	-0.00639586	0.714844	0.682158	0.689732	0.653543	0.578148	0.489166	-0.0535423	0.30181	0.309069
4	1.61275	2.69826	0.189354	-2.19082	-1.62774	1.1217	1.46561	0.891086	0.485078	0.521651	0.449447	0.227542	-0.308635	0.940687	1.66965		0.107688	0.802471	-0.258495	-0.567067	-0.649263	-0.00491293	0.658327	0.62742	0.631806	0.598266	0.5292	0.447858	-0.0489716	0.274487	0.279331
5	1.53018	2.55643	0.179677	-2.07559	-1.53987	1.06187	1.38838	0.844084	0.456298	0.490716	0.422725	0.21272	-0.294728	0.890559	1.58265		0.102609	0.7615	-0.24705	-0.538167	-0.616071	-0.00399736	0.625912	0.596021	0.598668	0.566661	0.501213	0.424257	-0.0462916	0.258925	0.262456
6	1.52118	2.54095	0.178638	-2.06304	-1.5303	1.05536	1.37995	0.838961	0.453095	0.487271	0.419749	0.211082	-0.293181	0.885096	1.57316		0.102051	0.757033	-0.245814	-0.535008	-0.612476	-0.00388425	0.622371	0.592595	0.595028	0.563184	0.498136	0.421664	-0.0459952	0.257222	0.2606
7	1.59491	2.66757	0.187269	-2.16589	-1.60872	1.10876	1.44889	0.880916	0.478787	0.514887	0.443605	0.224308	-0.305632	0.929854	1.65082		0.106589	0.793605	-0.256027	-0.560811	-0.642086	-0.00471084	0.651316	0.620631	0.624645	0.591435	0.523151	0.44276	-0.0483865	0.271119	0.275668
8	1.74593	2.92756	0.205073	-2.37713	-1.77017	1.21841	1.59034	0.96705	0.531884	0.571974	0.492924	0.251872	-0.330871	1.02202	1.81047		0.115898	0.868556	-0.276798	-0.613716	-0.702868	-0.00627796	0.710501	0.677952	0.685276	0.649291	0.574382	0.485982	-0.0531929	0.299697	0.306752
9	1.90617	3.20441	0.224125	-2.60207	-1.94273	1.33514	1.74076	1.05878	0.588858	0.633208	0.54584	0.281767	-0.357294	1.12067	1.98079		0.125787	0.948166	-0.298584	-0.66994	-0.767579	-0.00780557	0.773193	0.738649	0.749772	0.710869	0.628909	0.531987	-0.0581776	0.330257	0.340103
10	2.13486	3.60125	0.251682	-2.92461	-2.19115	1.50249	1.95601	1.19022	0.671169	0.721673	0.622305	0.325423	-0.394486	1.26292	2.2255		0.139904	1.0619	-0.329292	-0.75032	-0.86025	-0.00970487	0.862459	0.825053	0.841981	0.798963	0.706917	0.597785	-0.0651131	0.374172	0.38823

## Sheet: Figure 6
C.C.	PC1	PC2	PC3		p value	PC1	PC2	PC3
G1	0.455956	0.670757	0.128716		G1	1.00057e-06	3.69967e-10	0.679884
G2	0.475338	0.0739817	0.564977		G2	1.04059e-06	0.798313	9.69351e-17
gene	A1-2	A10	A11	A13L	A13M	A13a	A13b	A14C	A14R	A19DI	A19M	A23V	A23a	A23b	A23c	A24a	A24b	A24c	A24d	A25	A29a-c	A29d	A30	A31	A32	A32V	A35	A36	A3a	A3b	A45	A46D	A46V	A47L	A47M	A47O	A4ab	A4c	A6DC	A6DR	A6M	A6Va	A6Vb	A8C	A8aD	A8aV	A8b	A9	AI
HRH3_270-8	-0.294681			-0.525738	-0.486059	-0.527013		-0.655855		-0.665835	1.21723	1.33823	0.373424	0.559857	-0.135146	0.690424	0.491205	0.173183	0.0252222	-0.370153	0.175793	0.638713	0.984405	-0.321111	1.46263		-0.621176	-0.567661	-0.471677	-0.277849	-0.678582			-0.692229	-0.647116	-0.609525	-0.254463	-0.210059	-0.290768	-0.496263	-0.279963	-0.518733	-0.626785	-0.454892	-0.408351	-0.585859	-0.369727		-0.224694
DRD3_5-3	-0.374635			0.0400224	-0.740851	-1.33292		-2.09633		-0.553324	0.718012	0.0817051	1.74097	1.2266	0.553085	1.06219	1.5049	0.500432	0.430298	-0.667915	0.258787	1.62679	2.41079	0.0575099			-0.582809	0.104139	-0.338733	-0.131806	-1.43664			-1.35731		-0.405616	-0.0764253	-0.293587	-0.0835681	1.68787	-0.453337	-0.199639	-0.898611	-0.143557	1.91714	-0.636937	2.64885		1.92744
DRD4_296-4	0.376514			-0.334337	-0.757557	-1.08839		-1.13816		-0.378333	2.77216	1.04656	1.74457	2.14688	1.39303	0.928345	1.16998	1.1448	0.781062	-0.568363	0.442857	0.67578	1.69382	2.05042	2.24349		-1.10911	-1.17897	0.422746	0.564625	-0.994068			-0.955424	-0.563679	-0.672532	0.72044	0.430821	1.09293	1.06509	1.49885	-0.249364	-0.858287	0.0295815	0.563061	-0.027873	1.04382		-0.625959
DRD1_369-1	-0.986223	-0.121924	0.319314	0.230751	0.552435	1.03333	0.483408	0.434921	-0.0769082	-0.923787	0.444261	1.87164	0.266449	0.703395	-0.550697	-0.398539	-0.312799	-0.380878	-1.02471	0.356878	1.78328	1.84176	1.45077	-0.0268995	0.582302	0.313224	2.19325	1.50881	-0.941604	-1.00644	-0.692507	-0.720534	-0.760491	-0.611454	-0.445436	-0.278274	-1.10625	-1.08538	-1.0408	-0.767334	-0.723462	-0.69177	-0.626969	-0.74635	-0.735767	-0.734069	-0.366833	-0.325767	0.701552
DRD2_AA-2	-0.910596									0.392525	0.944949	1.19037	0.478385	0.581622	-0.61257	0.675325	0.0242684	-0.143693	-0.664176		0.672208	1.18937	1.21232	0.401712			-0.131931	0.0499278	-0.906449	-0.906548							-0.913506	-0.845296	-0.792582		-0.554868	-0.520797	-0.989652	-0.599287					0.784414
HTR1F_62-8	0.27062			-0.648514	-0.771118	-0.984581				-1.00833	0.56652	-0.205934	0.301464	0.685065	0.660823	2.10008	1.11215	0.837483	0.319608	0.0496256	0.459136	0.466523	0.82485	0.527426			-1.01217	-1.04879	0.0215217	0.261954				1.28435		-0.567974	-0.0383945	0.662941	0.435862	0.95564	0.301122	0.387583	-0.206119	0.598855		0.601815			0.180575
HTR2A_78-7	-0.105912			-0.288989	-0.748653	-0.364972		-1.3099		0.770526	1.8069	1.21692	0.329107	1.05426	0.67099	1.47754	1.04199	0.970268	1.21314	-0.226138	0.0529115	0.960515	0.979077	0.258253			-0.3168	0.17627	0.661133	0.44282	3.63918			1.97806	0.0504689	0.142167	0.426747	2.05106	0.778517	1.72345	-0.0460537	1.73538	0.735565	1.91515	-0.0542496	4.39144	-0.745268		0.68321
HTR1A_84-2	-0.433075			-0.19594	-0.308029	-0.418183	-1.10242	-1.09687	-1.10242	0.0577865	0.557162	1.63949	0.471189	0.089011	0.286861	2.67246	2.06007	1.19583	0.00759927	0.668023	1.26565	1.38031	1.20105	-0.821045	1.44689		-0.913822	-0.694562	-0.267175	-0.351174	-0.59949			-0.998842	-0.694531	-0.686279	-0.242825	0.347537	0.35454	0.0451693	-0.159648	-0.593796	-0.899772	-0.287688	-0.728909	0.0739602	-0.731339		0.172936
HTR2C_84-4	-0.199435			-0.094207	-0.492491	-0.8517		-1.11397		-0.500447	0.736149	1.66929	0.83109	0.87011	0.257226	2.95117	2.33075	1.1473	0.847989	-0.0282594	0.919773	1.62321	1.92454	-0.516944			-1.00574	-0.93464	-0.0443818	0.169033	-0.712894			-0.923172	0.285527	-0.801836	-0.103967	0.433318	0.1555	0.592513	-0.309713	-0.484282	-0.995397	-0.210738	-0.766138	0.0265413	-1.06545		-0.262128
HTR1B_104-2	0.560653			-1.19319	-1.54074	-1.37992		-1.58302		-0.351205	-1.0388	-0.22802	-0.146174	0.0592701	1.06109	0.825369	0.756896	0.617439	0.334234	-0.734879	-0.526068	-0.261695	0.574258	-0.00906776	-0.155003		-0.746422	-0.570711	0.00905875	0.125389	-0.27694			-0.625272	-0.240921	-0.330684	-0.0930969	0.322374	0.365588	0.151356	0.508917	0.119432	0.157679	0.389392	-0.286169	0.239852	0.286986		0.241749
HTR4_184-1	-0.405678			0.421177	-0.475193	-0.597421		-1.05446		-0.361661	0.932263	0.884538	1.9924	2.02859	2.62231	1.82485	1.56505	1.13458	0.861323	0.510092	-0.000286541	1.02374	2.09154	-0.0510655	0.901474		-0.979571	-1.041	0.219971	0.124496	0.448712			-0.169553	0.636739	0.158844	-0.348707	0.545462	0.183103	0.213167	-0.0808542	0.203426	-0.339447	0.296091	-0.268915	0.377186	-0.180224		0.679701
HTR7_323-6	-0.019294			-0.248324	-0.486111	-0.31276		-0.655083		-0.619221	0.559966	-0.171759	0.703465	0.737848	0.614697	0.395068	0.485949	0.110649	-0.00752779	-0.277311	0.486826	-0.124233	0.905219	-0.217349			-0.583536	-0.540327	-0.377287	-0.0534873	-0.298811			-0.479042	0.0109085	-0.440485	-0.421236	-0.270475	-0.48208	-0.484849	-0.451109	-0.533403	-0.531754	-0.473286	-0.580996	-0.275016	-0.478588		0.08462
CHRNA6_37-7	-0.137436			0.134466	-0.328221	-1.63503		-0.708599		-0.0310728	0.928234	2.29856	-0.29882	0.150807	0.0768815	-0.365008	-0.196332	0.0329195	-0.837656	0.247223	-0.641703	0.329024	0.839456	0.436355			0.130171	0.0314271	0.0293127	-0.158519	-0.68941			0.0962086		-0.0236483	-0.673311	-0.0227845	0.0336582	1.79217	0.689818	0.860419	0.396402	0.465361	1.11925	1.27368	1.82346		-0.504437
CHRM3_40-3	1.95029			-0.872737	-0.865382	-0.962589		-1.06867		0.537662	-0.119407	-0.671359	1.0915	2.67914	2.00867	-0.395029	-0.0908895	0.0590369	-0.0805338	-0.906295	-0.617942	0.210671	0.183915	4.08662			-1.06213	-1.0403	0.722672	1.59802	-0.597003			-0.768853	-0.685299	-0.875457	-0.186411	0.752072	-0.658569	-0.568279	-0.671537	0.493065	0.00579898	0.665301	0.338923	-0.194256	-0.470495		-0.194858
CHRM2_45-4	0.570281			-0.731132	-0.879074	-0.85772		-1.03892		-0.310882	1.01225	0.786011	0.387825	0.962118	-0.0110621	0.0573112	0.232934	-0.0676574	-0.0773762	-0.555026	-0.0933322	0.963419	1.04368	0.668346	-0.191823		-0.838526	-0.5576	0.525653	0.96069	-0.806535			-0.945775	-1.01387	-0.822389	-0.0123294	0.366158	-0.651531	-0.0788318	-0.734617	-0.109719	-0.68439	-0.327121	-0.0815631	-0.154713	-0.38481		0.403522
CHRM5_47-4	-0.448866			-0.61522	-0.873902	-1.04973		-1.07671		2.98999	4.36583	2.07652	1.69693	1.19905	0.586311	0.273038	0.494785	0.224488	0.0163801	-0.820008	0.17441	0.360155	1.264	0.618007			-0.961998	-0.819384	-0.0264359	-0.306764	-0.274637			-0.791353	-0.247587	-0.77324	0.0250777	1.35831	0.404303	-0.207311	-0.239695	-0.178843	-0.906301	0.380294	-0.333153	-0.119632	-0.656768		0.822129
CHRNA4_109-8	-0.130187			-0.314526	-0.284902	-0.147521		-0.346774		-0.164713	0.472041	0.131359	-0.148462	-0.0985487	0.186037	-0.102674	-0.0850801	-0.0487451	0.0549522	-0.208908	-0.00930003	-0.180663	-0.129247	-0.247183			-0.349347	-0.314677	0.0270693	-0.121372	-0.289461			-0.310597		-0.271533	0.0950312	0.0852394	-0.0148974	0.0704209	-0.0410572	-0.124707	-0.19876	-0.0441606	-0.126812	0.000199319	-0.112765		-0.303783
CHRNA5_136-1	0.132217			-0.319388	-0.763348	-0.936256		-1.44327		-0.312143	0.156268	0.137512	0.921356	1.38171	2.06766	1.66924	1.75148	1.69914	2.03752	-0.481379	-0.0215088	0.5763	1.15997	1.37441	1.1587		-0.728987	-0.168753	0.345278	-0.00919336	-0.12961			-0.652895	-0.905436	-0.615074	1.14195	0.234247	1.14862	0.844461	1.38313	-0.146198	-0.784996	-0.0618968	1.1721	0.608076	0.725691		2.99626
CHRM1_163-4	1.31711			-0.986922	-0.806492					-0.310429	1.91617	1.31994	0.672401	1.35446	0.808568	-0.102925	0.124394	0.0665879	-0.640144	-0.655923	0.0580425	0.320488	0.533796	0.851181			-1.21112	-1.25048	0.456286	1.05938				1.83074		-0.812045	-0.474873	0.482333	-0.429852	-0.214192	-0.528966	0.332089	0.208588	0.112796		1.74098	0.92464		-0.00310106
CHRNB2_183-1	-0.0736585			-0.34517	-0.378924	-0.213099		-0.675557		-0.584566	1.32689	1.40912	-0.138927	0.0629212	-0.514299	1.40632	0.810202	0.0216767	-0.798322	1.04362	1.11853	1.08814	1.14545	-0.918137			-0.754485	-0.310829	-0.422606	-0.047592	0.154521			-0.515689	1.2377	-0.319417	-0.823292	0.446467	-0.14516	-0.306295	-0.885202	0.0887558	-0.554413	0.18356	0.380883	0.732641	-0.705955		-0.073612
CHRNA2_240-5	-0.0989581			-0.0638483	-0.0990558	-0.0757125		-0.237354		-0.242206	0.169553	0.050572	-0.0646934	-0.026695	0.00780334	0.187027	0.160332	0.126015	0.0682315	-0.0096328	-0.124999	-0.117702	-0.0321075	-0.113531	0.0901107		-0.285542	-0.277179	-0.0188774	-0.0361525	-0.0680068			-0.111215	-0.110282	-0.116906	-0.00433594	0.0456856	0.0401035	0.0520506	0.0259035	-0.0322408	-0.144322	0.092126	-0.0697885	0.019327	0.0738099		0.14658
CHRNB3_312-4	-0.670795			-0.371925	-0.842299	-1.61898		-1.65706		1.35754	1.30165	1.03806	1.01894	0.575993	-0.0386757	1.34725	2.19596	1.69895	0.210958	3.09137	0.748124	1.12035	1.53805	0.0661434			-0.749918	-0.322754	-0.619183	-0.505327	-1.35122			-1.39082	-1.21875	-0.460302	-0.277087	-0.964744	-0.356577	0.679858	0.653771	0.263194	-0.184971	-0.58423	-0.627906	-0.307844	0.215806		1.35202
CHRNA3_313-2	-0.235153			-0.260398	-0.694963	-0.823165		-0.820959		-0.861423	0.413823	1.04873	1.24206	0.999159	0.97381	1.79596	1.62205	0.983418	0.434784	-0.396118	0.18026	0.286056	1.37019	0.0180995	1.57567		-0.857097	-0.857565	0.0981128	-0.0286642	-0.598463			-0.69162	-0.488587	-0.307743	0.0100911	0.432598	0.227262	-0.0555695	0.0927488	-0.188523	-0.614117	0.0860229	-0.122966	-0.150113	-0.0794876		1.4991
CHRM4_318-5	-0.144353			-0.337312	-0.40754	-0.467849		-0.470068		-0.343027	1.72882	1.56965	1.02794	1.21065	1.11247	-0.0271355	-0.0173577	0.0208586	0.249314	-0.400694	0.629495	0.685062	0.859056	0.554792	0.674285		-0.469908	-0.470054	-0.124036	-0.184253	-0.396394			-0.446068	-0.39987	-0.404254	0.109907	0.196995	-0.265867	-0.276661	-0.179465	-0.392913	-0.442601	-0.40121	-0.0876833	-0.248535	-0.00444347		-0.43593
ADRA1A_59-4	0.78478			-0.906806	-1.08472	-1.14192		-1.66585		0.933352	2.55167	2.33566	1.37844	2.1149	2.94219	0.0556219	0.45999	0.301455	0.508938	-0.647973	-0.129102	0.776293	1.74892	0.842081	0.684162		-1.33761	-1.057	0.925138	0.55923	-0.509686			-0.713426	-0.589244	-1.01603	0.727931	0.0702555	-0.0624871	0.187543	-0.308482	-0.0256615	-0.827866	0.0383835	-0.838399	-0.176901	-0.822296		0.596381
ADRA2A_163-2	-0.472263			-0.623224	-1.46178	-1.07343		-1.71864		0.269968	1.6191	1.42796	0.566029	0.730677	-0.628316	0.180433	0.375368	0.135289	-0.924811	-1.43985	1.78262	2.48312	1.7749	-0.184615	2.64066		-0.148865	0.0232946	-0.309102	-0.331889	-0.123046			-0.267608	0.295116	-0.489889	-0.502123	0.783135	0.246874	0.929731	-0.0192429	0.273801	-0.843354	0.563828	0.210356	0.00214761	0.019468		-0.0436314
[truncated: 67 more columns]

## Sheet: Figure S1
Explanied variance
ION	NIH	Mamroset SC
28.9471	30.606	26.3985
17.1312	14.1013	22.7421
10.3351	7.91912	15.5096
7.42915	5.92237	10.4355
4.29894	4.71723	8.51439
3.4335	2.72294	5.87767
2.65989	2.57293	4.40992
2.37719	2.08996	3.37006
1.70816	1.82801	2.74219
1.60131	1.72977
1.15842	1.47296
1.14361	1.20113
0.956853	1.07437
0.865166	1.02387
0.837521	0.965856
0.715436	0.900138
0.682445	0.78735
0.588533	0.742988
0.551343	0.696616
0.494914	0.660059
0.47251	0.613005
0.471003	0.60524
0.460668	0.597914
0.432391	0.564845
0.41679	0.537088
0.40541	0.524231
0.400025	0.519981
0.365851	0.467766
0.350544	0.463102
0.346653	0.458664
0.321309	0.429355
0.307232	0.426543
0.299143	0.405898
0.292133	0.39074
0.28097	0.382685
0.272171	0.373131
0.270668	0.362062
0.259312	0.347703
0.257148	0.333954
0.249333	0.331692
0.237511	0.323415
0.220986	0.317945
0.218625	0.310881
0.212038	0.296853
0.210749	0.290969
0.206034	0.282015
0.194467	0.261943
0.192341	0.257709
0.187967	0.254386
0.186295	0.244882
0.181444	0.240837
0.176391	0.233803
0.170998	0.232481
0.168191	0.229346
0.162081	0.226517
0.160974	0.2197
0.15705	0.209123
0.154102	0.205611
0.15214	0.201737
0.151515	0.199487
0.149075	0.192213
0.140993	0.189123
0.139399	0.186494
0.138391	0.180177
0.137816	0.17871
0.133561	0.175753
0.130493	0.173638
0.128571	0.169
0.127506	0.166291
0.123771	0.163274
0.121497	0.161265
	0.15384

## Sheet: Figure S3
ION_FG1	ION_FG2	ION_FG3	ION_FG4		NIH_FG1	NIH_FG2	NIH_FG3	NIH_FG4
0.152924	-0.143629	-0.0654406	0.0179822		0.270312	-0.00610621	-0.0516899	0.0119343
0.143631	-0.184134	-0.0804045	0.0148529		0.255106	-0.00443253	-0.0463642	0.00111163
0.139522	-0.226549	-0.103006	0.0093874		0.239186	0.00143974	-0.0410426	-0.0129629
0.156559	-0.270627	-0.143295	-0.00342286		0.225406	0.0174537	-0.0359851	-0.0387303
0.194741	-0.316369	-0.20127	-0.0235779		0.213766	0.0436093	-0.0311914	-0.0761907
0.0995356	-0.0945313	-0.0424502	0.0111998		0.177959	-0.0112067	-0.034802	0.00514967
0.0942676	-0.1249	-0.0544408	0.00901319		0.166732	-0.00977302	-0.031158	-0.00310359
0.0934494	-0.158194	-0.0733135	0.0049874		0.155525	-0.00490567	-0.0275982	-0.0144439
0.111137	-0.195561	-0.109007	-0.00535725		0.147042	0.0090066	-0.0244954	-0.0369488
0.14733	-0.237003	-0.161521	-0.0220207		0.141281	0.0319638	-0.0218494	-0.0706183
0.063019	-0.0603662	-0.0268055	0.00684213		0.113667	-0.0106621	-0.0226052	0.00196923
0.0600687	-0.0815681	-0.0355072	0.00538384		0.105902	-0.00958451	-0.0202105	-0.0038524
0.0607947	-0.105814	-0.0499296	0.0025164		0.0985482	-0.00588379	-0.0179342	-0.0123801
0.0767813	-0.135444	-0.0791635	-0.0054315		0.0941524	0.00512868	-0.0161791	-0.0307302
0.108028	-0.170456	-0.123209	-0.0184598		0.0927147	0.0234529	-0.014945	-0.0589027
0.0395215	-0.0378578	-0.0168107	0.00429095		0.0712845	-0.00668657	-0.0141765	0.00123497
0.0376712	-0.0511543	-0.0222678	0.0033764		0.066415	-0.00601079	-0.0126747	-0.00241597
0.0387208	-0.0670152	-0.032074	0.00141975		0.0620882	-0.00350261	-0.0112922	-0.00825764
0.0515197	-0.0886543	-0.0539605	-0.00430371		0.060662	0.00427789	-0.0104014	-0.0220693
0.0760679	-0.116072	-0.0879275	-0.013794		0.0621364	0.0173307	-0.0100024	-0.0438509
0.11267	-0.148279	-0.13292	-0.0270363		0.0667599	0.0352614	-0.01011	-0.0735854
0.16144	-0.184905	-0.188544	-0.0440251		0.0746257	0.0579219	-0.0107298	-0.111266
0.0214708	-0.020567	-0.00913272	0.00233114		0.0387267	-0.00363261	-0.00770167	0.000670924
0.0204656	-0.0277905	-0.0120974	0.00183429		0.0360812	-0.00326548	-0.00688579	-0.00131252
0.0216512	-0.0370858	-0.0182132	0.000607306		0.0340259	-0.00170887	-0.00618129	-0.00499731
0.0314762	-0.0520079	-0.0337828	-0.00326742		0.034629	0.00342332	-0.0059148	-0.0148863
0.0499406	-0.0725569	-0.0588062	-0.00978987		0.0378905	0.0121311	-0.0060863	-0.0309795
0.07721	-0.0981958	-0.0927105	-0.018952		0.0439454	0.0242001	-0.00670386	-0.0532677
0.113346	-0.128723	-0.135281	-0.0307509		0.0528445	0.0395501	-0.00777051	-0.0817472
0.251483	-0.235399	-0.105408	0.0305625		0.446067	-0.0238148	-0.0850387	0.0202726
0.237234	-0.30612	-0.132521	0.0253518		0.420087	-0.0207	-0.0762414	0.00135055
0.228766	-0.379419	-0.170674	0.017254		0.393214	-0.0120131	-0.067424	-0.0214236
0.24624	-0.449668	-0.230415	0.000139299		0.370098	0.00860707	-0.0589334	-0.0579604
0.289653	-0.516866	-0.311745	-0.0259924		0.35074	0.0411605	-0.0507695	-0.10826
0.174362	-0.165455	-0.0737206	0.0198595		0.312348	-0.024161	-0.061071	0.00898654
0.165493	-0.220159	-0.0956271	0.0159982		0.292292	-0.0215174	-0.0546616	-0.00589254
0.161917	-0.278897	-0.127662	0.00980143		0.272331	-0.0142057	-0.0483548	-0.0246405
0.182002	-0.339448	-0.181407	-0.00437058		0.257093	0.00404191	-0.0426795	-0.0573087
0.225747	-0.401811	-0.256862	-0.0265178		0.246577	0.0332255	-0.0376357	-0.103897
0.115658	-0.11079	-0.0491959	0.0125573		0.208612	-0.019568	-0.0414872	0.00361412
0.110244	-0.149701	-0.0651661	0.00988092		0.194362	-0.0175904	-0.0370922	-0.00707028
0.109538	-0.192995	-0.0897733	0.00534012		0.180795	-0.0119536	-0.0328648	-0.0213768
0.129365	-0.241747	-0.134736	-0.00587825		0.172403	0.00286709	-0.0294113	-0.0487812
0.169726	-0.295958	-0.200054	-0.0237742		0.169186	0.0268716	-0.0267316	-0.0892834
0.0725335	-0.0694801	-0.0308525	0.00787515		0.130828	-0.0122718	-0.0260181	0.00226654
0.0691378	-0.0938831	-0.040868	0.00619668		0.121891	-0.0110316	-0.0232618	-0.00443402
0.0697856	-0.122236	-0.0576973	0.00305832		0.113907	-0.00715272	-0.0206933	-0.0143121
0.0873095	-0.158422	-0.0924156	-0.00533349		0.111086	0.00374625	-0.0189128	-0.0357262
0.121709	-0.20244	-0.145023	-0.0189788		0.113428	0.0216653	-0.0179204	-0.0686763
0.173544	-0.252476	-0.213584	-0.0378504		0.121391	0.0458805	-0.0177433	-0.113131
0.243024	-0.30785	-0.297373	-0.0619382		0.135143	0.0761203	-0.0183917	-0.169079
0.0394052	-0.0377464	-0.0167612	0.00427833		0.0710748	-0.0066669	-0.0141348	0.00123134
0.0375604	-0.0510038	-0.0222023	0.00336647		0.0662197	-0.00599311	-0.0126374	-0.00240887
0.0390418	-0.0676525	-0.0327922	0.0013605		0.0624238	-0.00352983	-0.0113275	-0.00871352
0.0538325	-0.0931221	-0.0584061	-0.00460314		0.0634201	0.00405271	-0.0107593	-0.0247253
0.0819326	-0.127413	-0.0990442	-0.0145245		0.0692086	0.0167545	-0.0109327	-0.0504443
0.123646	-0.169538	-0.153655	-0.0283887		0.080037	0.0341822	-0.0118626	-0.0858534
0.179086	-0.219129	-0.221845	-0.0461904		0.0959982	0.0561883	-0.0135546	-0.130946
0.339592	-0.566021	-0.25208	0.0288554		0.588744	-0.0362859	-0.0999369	-0.0292668
0.355489	-0.667813	-0.334121	0.00727523		0.554056	-0.0113842	-0.0871685	-0.0779378
0.401452	-0.75981	-0.441138	-0.0247939		0.525036	0.0268396	-0.0747837	-0.141875
0.24927	-0.428748	-0.194151	0.0173896		0.426193	-0.0318755	-0.0746906	-0.0350792
0.270386	-0.517496	-0.268795	-0.000896601		0.402219	-0.0094648	-0.0656755	-0.0794999
0.320111	-0.604422	-0.370012	-0.0287159		0.385357	0.025542	-0.0574891	-0.140345
0.173237	-0.302268	-0.138964	0.0101806		0.293352	-0.024837	-0.0522979	-0.0307532
0.196278	-0.374494	-0.202363	-0.00467797		0.279469	-0.00622946	-0.0465357	-0.0689306
0.245354	-0.451627	-0.292128	-0.0278275		0.273432	0.0234072	-0.0418518	-0.123585
0.111385	-0.19145	-0.089337	0.00613265		0.188296	-0.0166863	-0.0332791	-0.02043
0.133711	-0.24569	-0.139334	-0.00533878		0.183161	-0.0025597	-0.0301903	-0.051201
0.178631	-0.309906	-0.213921	-0.0236746		0.185938	0.0205082	-0.0282631	-0.0975102
0.247018	-0.381209	-0.310026	-0.0488371		0.197363	0.0513563	-0.0275322	-0.159278
0.339201	-0.458514	-0.426497	-0.0808124		0.217711	0.0895492	-0.0280104	-0.236476
0.0634986	-0.105863	-0.0508073	0.00309208		0.107241	-0.0104026	-0.0186572	-0.0122492
0.083764	-0.144611	-0.0885696	-0.00537501		0.108093	-0.000188103	-0.0175066	-0.036082
0.122794	-0.195924	-0.148038	-0.0192955		0.116346	0.0169885	-0.0174921	-0.0737504
0.181067	-0.258216	-0.22753	-0.0386514		0.132409	0.040484	-0.0186288	-0.125195
0.25876	-0.330892	-0.326414	-0.0634359		0.156437	0.0700571	-0.0209222	-0.190395
0.0295826	-0.0455188	-0.0233836	0.00105715		0.0501886	-0.00598359	-0.00843132	-0.00621672
0.0464751	-0.0713023	-0.0501203	-0.00479703		0.0542833	0.000897871	-0.00848636	-0.0236058
0.0779416	-0.109792	-0.0946053	-0.014716		0.0646998	0.0128788	-0.0095453	-0.0523846
0.124183	-0.16031	-0.156127	-0.0286953		0.081622	0.0296789	-0.0116094	-0.0925084
0.185274	-0.222605	-0.234419	-0.0467333		0.105119	0.0511932	-0.0146792	-0.14396
0.239008	-0.274011	-0.300838	-0.06266		0.12573	0.0696334	-0.01688	-0.188606
0.280452	-0.309492	-0.349018	-0.0751045		0.141352	0.0832689	-0.0177954	-0.222415
0.305553	-0.325837	-0.374386	-0.0829599		0.150192	0.090814	-0.017151	-0.242298
0.303514	-0.31448	-0.364745	-0.0832744		0.147469	0.0888404	-0.0142155	-0.240017
0.278673	-0.280521	-0.325937	-0.0772097		0.135023	0.078703	-0.00935852	-0.219306
0.00980256	-0.0107265	-0.00730617	-2.09214e-05		0.0171668	-0.00336388	-0.00258001	-0.00249161
0.0229123	-0.0270682	-0.0253787	-0.00389172		0.0222062	0.00104513	-0.00317964	-0.0146588
0.046751	-0.0545763	-0.0570688	-0.0106476		0.0322664	0.00902728	-0.00459936	-0.0356065
0.0813602	-0.0930959	-0.102218	-0.0202921		0.0473941	0.0205103	-0.00683068	-0.0653009
0.126756	-0.142569	-0.160768	-0.0328265		0.0676066	0.0354672	-0.00987043	-0.103729
0.165759	-0.184369	-0.210626	-0.0436198		0.084922	0.0483195	-0.0123881	-0.136632
0.194554	-0.214355	-0.246883	-0.0516427		0.0975666	0.0578279	-0.0140879	-0.160839
0.210198	-0.229541	-0.265884	-0.0561072		0.104154	0.0630447	-0.0147496	-0.17397
0.204848	-0.22196	-0.257883	-0.0549115		0.100985	0.0614438	-0.013785	-0.169671
0.182183	-0.195755	-0.227658	-0.0490427		0.0897819	0.0541634	-0.0114748	-0.151038
0.00415858	-0.00148668	-0.00257492	-0.000142124		0.00817622	-0.00254348	-0.00110325	-0.00107392
0.0130758	-0.0119082	-0.0143448	-0.00265906		0.0118621	0.000253673	-0.0015864	-0.00924112
0.0292226	-0.0302777	-0.0354287	-0.00709027		0.0190456	0.00543394	-0.00265432	-0.023416
0.052599	-0.0565726	-0.0658036	-0.0134417		0.0297253	0.0129781	-0.00429264	-0.0435726
0.0832047	-0.0907845	-0.105461	-0.0217157		0.0439004	0.022879	-0.00649598	-0.0697014
0.109289	-0.119912	-0.139294	-0.0287742		0.0559602	0.0314189	-0.00838493	-0.0919778
0.128239	-0.141067	-0.163946	-0.03392		0.0646576	0.0377714	-0.00976406	-0.108218
0.138085	-0.152089	-0.176886	-0.0366287		0.0690393	0.0412939	-0.0104793	-0.116795
0.133568	-0.147222	-0.171362	-0.0355021		0.0665633	0.0402724	-0.0101197	-0.113363
0.117276	-0.129343	-0.150695	-0.0312357		0.0584732	0.0354989	-0.00887387	-0.100085
0.463408	-0.732336	-0.316439	0.0553237		0.843902	-0.1083	-0.133813	-0.0137142
0.47546	-0.864045	-0.416916	0.0303654		0.797333	-0.0824224	-0.116457	-0.0740554
0.519878	-0.979767	-0.545061	-0.00619584		0.757285	-0.0415719	-0.0995289	-0.150524
0.35371	-0.564012	-0.247243	0.0377553		0.649408	-0.0968289	-0.104115	-0.0251107
0.372948	-0.680098	-0.339319	0.016096		0.614698	-0.0733556	-0.0910136	-0.0817123
0.424089	-0.790763	-0.462057	-0.0162156		0.588506	-0.035303	-0.0789758	-0.156397
0.256965	-0.401729	-0.178448	0.0256518		0.48188	-0.0837261	-0.0764284	-0.0232643
0.279941	-0.497439	-0.25739	0.00757505		0.459022	-0.0641241	-0.0672218	-0.0735971
0.332975	-0.597091	-0.367926	-0.0199468		0.445742	-0.0311945	-0.0594807	-0.142865
0.174894	-0.254429	-0.114746	0.0177606		0.342326	-0.0701781	-0.0520202	-0.0133648
0.198597	-0.327602	-0.177792	0.00334472		0.330135	-0.0552413	-0.0461538	-0.0558375
0.24932	-0.412143	-0.271413	-0.0191141		0.327712	-0.0288223	-0.041947	-0.116968
0.32818	-0.503827	-0.391216	-0.0496154		0.336212	0.00730398	-0.039365	-0.196355
0.435597	-0.60107	-0.535552	-0.088159		0.356069	0.0524719	-0.0383945	-0.293848
0.110878	-0.139689	-0.0653598	0.0116195		0.232732	-0.0585178	-0.0333794	-0.00561338
0.133161	-0.193258	-0.113622	0.000539319		0.227699	-0.0477163	-0.0299175	-0.0404771
0.178598	-0.262243	-0.189709	-0.0171075		0.231903	-0.0273526	-0.0281511	-0.0925455
0.24782	-0.344153	-0.291075	-0.0413476		0.246096	0.00147017	-0.0280187	-0.161424
0.341066	-0.438054	-0.416764	-0.0721911		0.270562	0.0383381	-0.0294972	-0.246966
0.064915	-0.0575578	-0.0302987	0.00722721		0.153075	-0.0487404	-0.0204921	-1.72961e-05
0.0836751	-0.0945024	-0.0649441	-0.00085331		0.15172	-0.0415317	-0.0185035	-0.0275508
0.120928	-0.147569	-0.122974	-0.013958		0.158365	-0.0267458	-0.0180915	-0.0696853
0.176976	-0.215499	-0.203155	-0.0321307		0.173482	-0.00500118	-0.0191764	-0.126031
0.251932	-0.297817	-0.305025	-0.0553875		0.197248	0.0234701	-0.0217281	-0.196441
0.317926	-0.365416	-0.391968	-0.0759707		0.218091	0.0490336	-0.023528	-0.257539
0.368766	-0.411828	-0.455845	-0.0921561		0.23344	0.0695483	-0.0240833	-0.304131
0.399294	-0.433126	-0.490742	-0.102557		0.240937	0.0831796	-0.0229939	-0.332381
0.39576	-0.418847	-0.480886	-0.103476		0.23429	0.0850353	-0.019193	-0.33206
0.363481	-0.375511	-0.433452	-0.096403		0.21583	0.0765314	-0.0130388	-0.307863
0.0369525	-0.00940601	-0.0098131	0.00454496		0.102772	-0.0407148	-0.0129752	0.00322246
0.0513086	-0.0340196	-0.0335274	-0.00116974		0.102344	-0.0362049	-0.0116563	-0.0180236
0.0796453	-0.073065	-0.0756486	-0.0105277		0.108482	-0.0259081	-0.0117305	-0.0508057
0.122053	-0.126029	-0.135707	-0.0235858		0.121402	-0.0101467	-0.0130851	-0.0947694
0.178565	-0.192718	-0.213527	-0.0403656		0.141184	0.0109586	-0.0156777	-0.149782
0.227457	-0.249059	-0.280577	-0.0549624		0.158082	0.0302701	-0.0179243	-0.197185
0.263903	-0.289702	-0.330517	-0.0660642		0.169933	0.0462016	-0.0194728	-0.232834
0.284054	-0.310904	-0.358504	-0.0726561		0.174864	0.0572958	-0.0199857	-0.253715
0.277654	-0.302682	-0.351619	-0.0720313		0.167885	0.0596661	-0.0185624	-0.251794
0.249118	-0.270293	-0.315658	-0.0654387		0.151096	0.0544389	-0.0154614	-0.230922
0.0269903	0.00476638	-0.00390314	0.00357273		0.0818231	-0.0344409	-0.0108285	0.00410588
0.0360619	-0.0118092	-0.0193716	-0.000409962		0.0795717	-0.0317356	-0.00937588	-0.0118955
0.0547496	-0.0387295	-0.0477331	-0.00681636		0.0822557	-0.0248396	-0.00906805	-0.0359067
0.083051	-0.0757431	-0.0887308	-0.0157131		0.0898571	-0.0139665	-0.00974483	-0.0676404
0.120965	-0.122756	-0.142269	-0.0271251		0.102369	0.000803492	-0.0113462	-0.106989
0.153639	-0.162893	-0.18875	-0.0370252		0.11297	0.0146384	-0.0128624	-0.140912
0.177772	-0.192406	-0.22382	-0.0445186		0.120145	0.0264645	-0.0140691	-0.166512
0.190742	-0.208567	-0.24406	-0.0489191		0.122554	0.035219	-0.0147141	-0.181713
0.185558	-0.204104	-0.240348	-0.0483977		0.116625	0.0380678	-0.0141252	-0.180976
0.16525	-0.182651	-0.216637	-0.0438279		0.10384	0.0357043	-0.0124509	-0.166962
0.600214	-0.878365	-0.363749	0.0966592		1.15869	-0.228054	-0.169051	0.0252343
0.606151	-1.03836	-0.4788	0.0694099		1.09993	-0.204507	-0.146799	-0.046313
0.644933	-1.17674	-0.623516	0.0298018		1.04749	-0.164074	-0.125005	-0.134206
0.475238	-0.684691	-0.286939	0.0708986		0.941977	-0.209066	-0.136627	0.00526476
0.489687	-0.827254	-0.39298	0.0466071		0.894529	-0.18763	-0.118694	-0.0639459
0.537681	-0.960835	-0.532998	0.0109833		0.856025	-0.149309	-0.102096	-0.152052
0.36072	-0.491379	-0.208226	0.0517537		0.746379	-0.188621	-0.105256	0.00108986
0.380355	-0.610581	-0.299817	0.0308808		0.711062	-0.170817	-0.0914697	-0.0627809
0.43259	-0.73235	-0.427448	-0.000131891		0.686115	-0.136933	-0.0796182	-0.147123
0.26031	-0.311173	-0.133924	0.0379421		0.575996	-0.167628	-0.0769166	0.00688344
0.281969	-0.404158	-0.20779	0.020717		0.552008	-0.154299	-0.0668035	-0.0496357
0.333778	-0.509152	-0.317501	-0.00529743		0.538749	-0.126326	-0.0589723	-0.127049
0.41703	-0.620332	-0.457156	-0.0401853		0.537937	-0.0862764	-0.0532418	-0.22436
0.532211	-0.735517	-0.62454	-0.083978		0.550217	-0.0351117	-0.0495441	-0.341196
0.181179	-0.169129	-0.0764496	0.0269427		0.438894	-0.147875	-0.0554942	0.0111941
0.202025	-0.239063	-0.133563	0.0131398		0.422238	-0.138532	-0.047992	-0.0379104
0.249343	-0.32637	-0.224057	-0.00796045		0.41588	-0.116269	-0.0429097	-0.10683
0.323906	-0.427349	-0.344289	-0.0364774		0.421098	-0.0828592	-0.0400324	-0.194541
0.426004	-0.540614	-0.492895	-0.0724558		0.438372	-0.0389686	-0.0392795	-0.30066
0.123308	-0.0653651	-0.0358086	0.0187557		0.335008	-0.129354	-0.0409503	0.0140136
0.140559	-0.115475	-0.0772111	0.00813728		0.321728	-0.123494	-0.035004	-0.0276345
0.179416	-0.184277	-0.147304	-0.00815383		0.317552	-0.106715	-0.0314121	-0.0865414
0.240309	-0.269613	-0.244087	-0.0302561		0.323444	-0.0801934	-0.029937	-0.161664
0.323399	-0.370672	-0.366812	-0.0582216		0.339767	-0.044371	-0.0304897	-0.25261
0.397087	-0.453431	-0.472736	-0.0831896		0.354147	-0.0101994	-0.0307111	-0.331819
0.454351	-0.510329	-0.552361	-0.103191		0.363834	0.0198875	-0.0300772	-0.393166
0.489139	-0.537079	-0.598611	-0.116628		0.365984	0.0433532	-0.0280348	-0.432335
0.485306	-0.522244	-0.59262	-0.119235		0.35301	0.0534334	-0.0231093	-0.437817
0.448496	-0.473314	-0.542118	-0.112714		0.327452	0.0511885	-0.0155296	-0.41486
0.086165	-0.00319695	-0.0121895	0.0133781		0.262558	-0.111828	-0.0322092	0.0151145
0.0985741	-0.0383018	-0.0407539	0.00537469		0.249829	-0.108559	-0.0269756	-0.0196211
0.127685	-0.0903959	-0.0924256	-0.0067872		0.244945	-0.0963862	-0.023966	-0.0682871
0.173669	-0.158325	-0.166186	-0.0232669		0.248428	-0.0760897	-0.0228685	-0.129919
0.236588	-0.241655	-0.261653	-0.0441241		0.260475	-0.0479625	-0.0235663	-0.204156
0.291726	-0.312108	-0.345298	-0.0625476		0.270669	-0.0203304	-0.0244174	-0.268663
0.333591	-0.363399	-0.409671	-0.0770236		0.276698	0.00495632	-0.025057	-0.318477
0.357565	-0.391327	-0.448851	-0.0863584		0.276224	0.0257621	-0.0249953	-0.35016
0.351329	-0.384691	-0.447053	-0.0873681		0.263021	0.0363918	-0.0229267	-0.354545
0.319451	-0.349483	-0.4104	-0.0814658		0.239309	0.0375572	-0.0189744	-0.33589
0.06975	0.0173755	-0.00559249	0.0108101		0.221543	-0.0952966	-0.0292708	0.0144969
0.0760696	-0.00754343	-0.0241916	0.00485208		0.206541	-0.0937262	-0.0239069	-0.0138703
0.09415	-0.0447262	-0.0594228	-0.00386056		0.19806	-0.0852821	-0.0205714	-0.052067
0.123985	-0.0934859	-0.110585	-0.0155097		0.196051	-0.0705481	-0.018827	-0.0993078
0.165571	-0.153565	-0.177416	-0.0301635		0.200495	-0.0497432	-0.0185095	-0.155298
0.202073	-0.205042	-0.236798	-0.0431477		0.204148	-0.0285833	-0.0186582	-0.204138
0.229751	-0.243491	-0.283595	-0.0534235		0.2054	-0.00833844	-0.0190594	-0.242294
0.245398	-0.265825	-0.313534	-0.0601714		0.202492	0.00933561	-0.019324	-0.26738
0.240469	-0.26381	-0.31522	-0.0612062		0.190729	0.0200236	-0.0184142	-0.273032
0.217963	-0.241557	-0.292688	-0.0575091		0.171625	0.0239568	-0.016337	-0.262137
0.742584	-0.990863	-0.388263	0.152085		1.52022	-0.393487	-0.203448	0.0882939
0.740785	-1.17548	-0.512819	0.123735		1.44977	-0.375591	-0.176288	0.00652617
0.770661	-1.33415	-0.668505	0.0825691		1.38422	-0.338473	-0.149607	-0.0913465
0.607586	-0.779459	-0.308227	0.116312		1.29304	-0.367409	-0.170296	0.0569588
0.614721	-0.945755	-0.423576	0.0902653		1.2315	-0.351173	-0.147038	-0.0247209
0.655397	-1.10005	-0.575422	0.0526259		1.17817	-0.315324	-0.125416	-0.125321
0.479801	-0.562682	-0.224462	0.0881717		1.07874	-0.338865	-0.137312	0.0431287
0.492917	-0.703784	-0.324695	0.065078		1.02789	-0.325756	-0.117989	-0.0350848
0.539548	-0.845877	-0.464428	0.0316335		0.987061	-0.293334	-0.101137	-0.134309
0.364636	-0.356276	-0.144404	0.0664928		0.8842	-0.30864	-0.107043	0.0408693
0.38066	-0.468694	-0.225868	0.0467507		0.843821	-0.299473	-0.091309	-0.0314891
0.428403	-0.592948	-0.347376	0.0179683		0.814022	-0.271921	-0.07858	-0.125899
0.509237	-0.721439	-0.501417	-0.0200717		0.797209	-0.229486	-0.0684507	-0.240497
0.623675	-0.851317	-0.685176	-0.0674507		0.794282	-0.173479	-0.0607691	-0.374584
0.272723	-0.191191	-0.0826713	0.0489752		0.72293	-0.278276	-0.0844951	0.0385165
0.288347	-0.278091	-0.146147	0.0324883		0.688878	-0.272585	-0.0712574	-0.0275424
0.332363	-0.383186	-0.247561	0.00843948		0.665206	-0.249939	-0.0613021	-0.115006
0.405652	-0.501307	-0.381994	-0.0234316		0.653888	-0.212974	-0.0541835	-0.22193
0.508546	-0.63052	-0.547599	-0.0632227		0.655663	-0.16268	-0.0497344	-0.347586
0.204014	-0.067646	-0.0392647	0.0356209		0.594807	-0.247759	-0.0695928	0.0360619
0.215997	-0.132262	-0.0856064	0.0222807		0.562994	-0.245065	-0.0577699	-0.0232593
0.25156	-0.216978	-0.165185	0.00301671		0.540634	-0.227338	-0.0492582	-0.101674
0.311281	-0.318442	-0.27501	-0.022451		0.529387	-0.196529	-0.0435855	-0.197177
0.395378	-0.435395	-0.41396	-0.0542277		0.529875	-0.153367	-0.0405751	-0.309018
0.471036	-0.531046	-0.535755	-0.0829901		0.530511	-0.109437	-0.0379659	-0.406984
0.530962	-0.59722	-0.630109	-0.106666		0.52872	-0.0673128	-0.0352555	-0.484361
0.568508	-0.629692	-0.68908	-0.123536		0.521303	-0.0303629	-0.031718	-0.536695
0.157234	0.0082185	-0.0142312	0.0264909		0.496266	-0.21671	-0.0602363	0.0332718
0.164141	-0.0391511	-0.0463562	0.0158553		0.464241	-0.216143	-0.0490692	-0.0190454
0.18965	-0.105049	-0.105827	0.000865966		0.440925	-0.202739	-0.0411924	-0.0870855
0.234042	-0.187402	-0.190842	-0.0187876		0.427292	-0.177947	-0.0360004	-0.168986
0.297421	-0.28543	-0.300726	-0.043222		0.423704	-0.142307	-0.0332664	-0.264049
0.354116	-0.368418	-0.399011	-0.0652141		0.4204	-0.104817	-0.0315209	-0.347383
0.398421	-0.42954	-0.477595	-0.0831586		0.415209	-0.0674757	-0.0304373	-0.413454
0.425158	-0.464522	-0.529696	-0.0957519		0.405393	-0.0332403	-0.0293454	-0.458675
0.132382	0.0364029	-0.00757082	0.021585		0.427308	-0.185128	-0.0564258	0.030146
0.13278	0.00124087	-0.028396	0.0132121		0.392617	-0.185819	-0.0451552	-0.0149007
0.146636	-0.0473985	-0.0694879	0.00198724		0.36608	-0.176142	-0.0371047	-0.0712418
0.173936	-0.108187	-0.129491	-0.0124414		0.347604	-0.157228	-0.0314282	-0.137358
0.214675	-0.180625	-0.207896	-0.0302057		0.337152	-0.129501	-0.0278084	-0.212681
0.251494	-0.242945	-0.27947	-0.0463162		0.328007	-0.0992225	-0.0255378	-0.279084
0.280534	-0.290308	-0.338605	-0.0596642		0.318676	-0.0677853	-0.0244592	-0.33254
0.29813	-0.319538	-0.380282	-0.0693399		0.306971	-0.0375929	-0.0240118	-0.370538
0.113506	0.0452543	-0.00671189	0.0180487		0.365105	-0.153111	-0.0528638	0.0267487
0.108232	0.019434	-0.0186185	0.0115626		0.328138	-0.154508	-0.0414805	-0.011066
0.112153	-0.0144108	-0.0443417	0.00354287		0.299481	-0.147937	-0.0333732	-0.0558457
0.124837	-0.055592	-0.082679	-0.00643123		0.2775	-0.134274	-0.0273351	-0.106606
0.146122	-0.103852	-0.133179	-0.0185175		0.261583	-0.113847	-0.0229137	-0.162978
0.166002	-0.145853	-0.180584	-0.0296733		0.247911	-0.0905336	-0.0200056	-0.213111
0.182254	-0.178633	-0.221502	-0.0392226		0.235638	-0.065197	-0.0185878	-0.254371
0.192532	-0.200261	-0.252616	-0.0465893		0.223107	-0.0396817	-0.0182195	-0.285228
0.190581	-0.205589	-0.265081	-0.0502373		0.20591	-0.0189074	-0.0177249	-0.301601
0.177401	-0.197047	-0.260482	-0.0507429		0.184655	-0.00385322	-0.0167883	-0.304961
0.0933068	0.047745	-0.00590133	0.0145754		0.299211	-0.120701	-0.0471264	0.0231091
0.0842354	0.029395	-0.0110255	0.00963055		0.26166	-0.1224	-0.035964	-0.00765143
0.0814601	0.00746613	-0.024977	0.00423426		0.233523	-0.118303	-0.0283404	-0.0416768
0.0839432	-0.0180836	-0.0466191	-0.00213868		0.211113	-0.109038	-0.0225619	-0.0787031
0.0912958	-0.0472699	-0.0755257	-0.00968517		0.193046	-0.0948414	-0.0179934	-0.118631
0.0989369	-0.0731272	-0.103932	-0.0168305		0.177635	-0.0777812	-0.0149193	-0.154507
0.105849	-0.0941075	-0.130113	-0.0232247		0.164502	-0.0583175	-0.0134027	-0.184783
0.110703	-0.109219	-0.152087	-0.0285478		0.152463	-0.0377955	-0.0131138	-0.208669
0.109959	-0.115817	-0.16457	-0.0319462		0.138359	-0.0198026	-0.0131724	-0.224054
0.103641	-0.115008	-0.167832	-0.0336853		0.122312	-0.00546579	-0.0132422	-0.231472
0.0729897	0.0446878	-0.00513627	0.0113157		0.233458	-0.0897333	-0.0397704	0.0193712
0.0619956	0.0319009	-0.00567138	0.00756261		0.197085	-0.0913833	-0.029188	-0.0047927
0.0556238	0.0188391	-0.0115155	0.00416398		0.171718	-0.0890963	-0.0224937	-0.0293122
0.0521629	0.00473482	-0.0215402	0.000480144		0.151477	-0.0832753	-0.0174806	-0.0547157
0.0509714	-0.0106998	-0.0353224	-0.00372879		0.134156	-0.0740716	-0.0133213	-0.0812014
0.0509798	-0.0247933	-0.0501027	-0.00787422		0.119432	-0.0623247	-0.0104851	-0.105286
0.0519505	-0.0369518	-0.0652678	-0.0118253		0.107233	-0.0482213	-0.00907661	-0.126196
0.0532646	-0.0468126	-0.079793	-0.015439		0.0967611	-0.0326839	-0.0088629	-0.143635
0.0532717	-0.0534082	-0.0909455	-0.0183332		0.0858941	-0.0181727	-0.00922315	-0.156817
0.0514514	-0.0569901	-0.0982313	-0.0205718		0.0744708	-0.00577583	-0.00984554	-0.165696
0.0544898	0.0373875	-0.00441209	0.0085116		0.174003	-0.0631561	-0.0316906	0.015766
0.0434479	0.0281998	-0.002643	0.00559425		0.140679	-0.064492	-0.0220873	-0.00270765
0.0363568	0.0206825	-0.0041528	0.00349679		0.119705	-0.0632992	-0.0166159	-0.019679
0.0309542	0.013499	-0.00781019	0.00149569		0.103468	-0.0598022	-0.0126892	-0.0363567
0.0263919	0.00614817	-0.013191	-0.000680363		0.0891109	-0.0540852	-0.00933725	-0.053194
0.0232248	-0.000893672	-0.0200399	-0.00294307		0.0769286	-0.0463478	-0.00703462	-0.0686852
0.021576	-0.00752059	-0.0283004	-0.0052728		0.0669863	-0.0366345	-0.00588683	-0.0824958
0.0212164	-0.0136869	-0.0375024	-0.00762184		0.058771	-0.0255505	-0.00573715	-0.0945823
0.0215349	-0.019271	-0.0463926	-0.00986296		0.0509152	-0.0147105	-0.00616763	-0.104829
0.0218641	-0.0241302	-0.0542359	-0.0119664		0.0431648	-0.00501985	-0.00692447	-0.112955
0.0378534	0.0260663	-0.0037271	0.00616085		0.120975	-0.0409828	-0.0229628	0.012302
0.0285731	0.0185788	-0.00186419	0.00373532		0.092513	-0.0417536	-0.0147263	-0.00138162
0.0235269	0.0133839	-0.00268732	0.00226281		0.0774627	-0.0409616	-0.0107523	-0.0127345
0.0200308	0.00873538	-0.00505406	0.000967877		0.0669552	-0.0386987	-0.00821134	-0.0235268
0.0170785	0.00397855	-0.00853601	-0.00044027		0.0576647	-0.0349991	-0.00604224	-0.0344224
0.015029	-0.000578305	-0.0129681	-0.00190449		0.0497813	-0.0299922	-0.00455218	-0.0444469
0.013962	-0.00486666	-0.0183135	-0.00341209		0.0433475	-0.0237066	-0.00380943	-0.053384
0.0137294	-0.00885697	-0.0242682	-0.00493218		0.0380314	-0.016534	-0.00371257	-0.0612052
0.0139355	-0.0124705	-0.0300211	-0.00638243		0.0329478	-0.00951934	-0.00399115	-0.0678358
0.0141485	-0.0156149	-0.0350966	-0.00774359		0.0279324	-0.0032484	-0.0044809	-0.0730944
0.0243573	0.0168628	-0.0030346	0.00420262		0.0779369	-0.0235925	-0.0156867	0.00921306
0.0168388	0.0109829	-0.00122659	0.00225848		0.0545168	-0.0239373	-0.00888233	-0.000409082
0.0134762	0.00766632	-0.0015393	0.00129614		0.0443708	-0.0234629	-0.00615895	-0.00729436
0.0114737	0.00500365	-0.00289498	0.000554402		0.0383521	-0.0221667	-0.00470347	-0.0134762
0.00978262	0.00227892	-0.00488945	-0.000252188		0.0330304	-0.0200476	-0.00346101	-0.0197172
0.0140017	0.00977696	-0.0023346	0.00263688		0.0448885	-0.0109851	-0.00986224	0.00649912
0.0082449	0.00541209	-0.000730178	0.00116373		0.0266902	-0.0110431	-0.00455552	0.000209963
0.00620489	0.00352982	-0.000708744	0.000596785		0.0204297	-0.0108031	-0.00283577	-0.00335855
0.00528285	0.00230384	-0.00133294	0.000255264		0.0176585	-0.0102062	-0.00216563	-0.00620488
0.00450423	0.00104929	-0.00225126	-0.000116115		0.0152083	-0.00923054	-0.00159356	-0.00907844
0.875308	-1.04271	-0.378209	0.22001		1.9021	-0.600375	-0.232491	0.176929
0.865484	-1.24408	-0.504736	0.191961		1.82213	-0.591476	-0.201024	0.0869946
0.884872	-1.4181	-0.663656	0.150816		1.74412	-0.560275	-0.170049	-0.0187176
0.737918	-0.825124	-0.300843	0.172958		1.68037	-0.569444	-0.201169	0.131838
0.736002	-1.00856	-0.418411	0.146309		1.60472	-0.561695	-0.172609	0.0389924
0.766001	-1.17856	-0.574152	0.108191		1.53499	-0.530985	-0.146004	-0.0721296
0.604575	-0.598162	-0.219305	0.134261		1.46238	-0.533114	-0.169587	0.10453
0.608197	-0.756289	-0.321891	0.109836		1.39376	-0.527811	-0.144137	0.0123516
0.64433	-0.914074	-0.466033	0.0753828		1.33324	-0.499424	-0.12173	-0.100226
0.481732	-0.378668	-0.141134	0.103036		1.25648	-0.492402	-0.140505	0.0897283
0.488192	-0.507567	-0.224945	0.08139		1.19542	-0.490235	-0.11797	0.000867886
0.525823	-0.647184	-0.351193	0.0510781		1.14324	-0.465439	-0.0992168	-0.10972
0.595929	-0.788132	-0.510839	0.011698		1.10312	-0.422531	-0.0835343	-0.239036
0.698999	-0.926891	-0.700493	-0.036901		1.07623	-0.363201	-0.0706565	-0.385955
0.38207	-0.199745	-0.081147	0.0775395		1.07911	-0.449311	-0.119345	0.077057
0.388021	-0.30228	-0.146771	0.0587109		1.02182	-0.449773	-0.0987454	-0.00765369
0.422202	-0.422207	-0.253011	0.032694		0.973593	-0.42873	-0.0823741	-0.113805
0.485544	-0.552723	-0.393581	-0.000962788		0.937242	-0.389838	-0.0694757	-0.238239
0.578397	-0.69128	-0.566122	-0.0424288		0.913824	-0.334468	-0.0597669	-0.379773
0.305505	-0.0617492	-0.0393389	0.0577788		0.930052	-0.403821	-0.105983	0.0665088
0.307673	-0.140852	-0.0874381	0.0417937		0.872827	-0.406395	-0.0863546	-0.0132018
0.333577	-0.23966	-0.171683	0.020209		0.824282	-0.389248	-0.0711201	-0.112463
0.383952	-0.353366	-0.287909	-0.00744443		0.786966	-0.355298	-0.0594958	-0.228004
0.459074	-0.480165	-0.434552	-0.0413427		0.761833	-0.305642	-0.051188	-0.358597
0.528607	-0.583913	-0.565895	-0.0726555		0.740248	-0.251488	-0.0443436	-0.473895
0.58581	-0.656576	-0.671778	-0.0994205		0.720291	-0.195327	-0.0385509	-0.567154
0.623933	-0.694583	-0.743906	-0.119935		0.698638	-0.141445	-0.0329053	-0.63427
0.249738	0.0254911	-0.01552	0.0439084		0.80337	-0.355374	-0.0969627	0.0578727
0.246846	-0.0350038	-0.048897	0.0305049		0.744716	-0.35921	-0.0777966	-0.0154652
0.263041	-0.113913	-0.112633	0.0130301		0.694932	-0.345647	-0.0631773	-0.105225
0.29874	-0.207971	-0.203917	-0.00902658		0.655578	-0.317003	-0.0521111	-0.208358
0.3541	-0.315952	-0.321696	-0.0358569		0.627237	-0.274147	-0.0442254	-0.323721
0.405517	-0.407552	-0.429887	-0.060584		0.602599	-0.225925	-0.038525	-0.425803
0.447747	-0.476039	-0.520473	-0.08168		0.580037	-0.174304	-0.0347888	-0.508935
0.475426	-0.517615	-0.586228	-0.0978428		0.55655	-0.123159	-0.0321495	-0.569781
0.21477	0.0619756	-0.00969041	0.0359282		0.699064	-0.303973	-0.0922848	0.0511489
0.205539	0.0152641	-0.0311475	0.0248443		0.637485	-0.308219	-0.0730714	-0.0144438
0.210592	-0.0449667	-0.07586	0.0111572		0.585542	-0.297929	-0.0585457	-0.0920902
0.229906	-0.11654	-0.141607	-0.00570923		0.543077	-0.274952	-0.0473215	-0.179302
0.263474	-0.19864	-0.227555	-0.0259713		0.510034	-0.239984	-0.038879	-0.275146
0.295559	-0.269609	-0.308642	-0.0448407		0.481503	-0.199278	-0.0330211	-0.360482
0.322666	-0.324636	-0.379297	-0.0612536		0.456394	-0.154227	-0.0297041	-0.431055
0.340906	-0.36085	-0.434013	-0.0742838		0.432136	-0.108099	-0.0281693	-0.484513
0.184696	0.0755383	-0.00937423	0.0299075		0.597563	-0.251248	-0.0865136	0.0448754
0.170147	0.0397502	-0.0213112	0.0208557		0.534163	-0.255399	-0.0674163	-0.0121698
0.166019	-0.0040662	-0.0499366	0.0105286		0.482149	-0.247961	-0.0533349	-0.0767699
0.171606	-0.0547836	-0.0932803	-0.00176328		0.438846	-0.230365	-0.042292	-0.147312
0.186642	-0.111979	-0.150603	-0.0162783		0.403251	-0.203151	-0.0335463	-0.223191
0.202331	-0.162179	-0.206639	-0.0300563		0.372753	-0.170278	-0.0275036	-0.291302
0.216718	-0.20239	-0.257996	-0.0424394		0.346771	-0.132626	-0.0242542	-0.348733
0.227227	-0.230844	-0.300862	-0.0528215		0.323205	-0.0928189	-0.0231714	-0.394029
0.226985	-0.242831	-0.325069	-0.0595856		0.296447	-0.057852	-0.0225847	-0.423307
0.215943	-0.240469	-0.331051	-0.0632259		0.266687	-0.0298619	-0.0218492	-0.437578
0.15224	0.0789169	-0.00886215	0.0240472		0.48991	-0.197948	-0.0771618	0.0383835
0.134441	0.0520911	-0.0134947	0.0167286		0.42698	-0.201658	-0.0586516	-0.00957329
0.124649	0.0219462	-0.0296329	0.00928527		0.378365	-0.196599	-0.0457644	-0.0609622
0.121166	-0.0115868	-0.0554148	0.000856811		0.338025	-0.183801	-0.0357254	-0.115351
0.123352	-0.0485336	-0.0901419	-0.00887939		0.303696	-0.163649	-0.0274941	-0.172577
0.12748	-0.0816454	-0.125931	-0.0183497		0.27442	-0.138344	-0.0218223	-0.224383
0.132721	-0.109311	-0.16103	-0.0272044		0.249985	-0.108373	-0.0188771	-0.268932
0.137527	-0.1306	-0.192999	-0.0350868		0.228751	-0.0757433	-0.0181655	-0.305452
0.137776	-0.143029	-0.215333	-0.0410459		0.206348	-0.0458017	-0.0183727	-0.331879
0.132669	-0.147485	-0.227396	-0.0452928		0.182575	-0.0206597	-0.0188842	-0.348389
0.119375	0.0734427	-0.00814945	0.0185943		0.382386	-0.14708	-0.0651421	0.0319089
0.100396	0.0535599	-0.00778683	0.0127032		0.32233	-0.150088	-0.0477312	-0.0068764
0.0882293	0.0340646	-0.0151484	0.00759544		0.279942	-0.146886	-0.0366328	-0.045613
0.0800719	0.0136992	-0.0283857	0.00222291		0.245587	-0.138133	-0.0282314	-0.0851666
0.0748724	-0.00800784	-0.0468053	-0.00380735		0.215651	-0.124078	-0.021171	-0.125862
0.0721224	-0.0280507	-0.0674797	-0.00986247		0.190202	-0.105703	-0.0163152	-0.163025
0.0717091	-0.0457615	-0.0897583	-0.0158018		0.169253	-0.0832288	-0.0138558	-0.195618
0.0728256	-0.0607743	-0.112228	-0.021446		0.1516	-0.0580998	-0.0134272	-0.223329
0.0733208	-0.0721133	-0.131119	-0.0263166		0.134028	-0.0341729	-0.014054	-0.245328
0.072066	-0.0798862	-0.145269	-0.0304446		0.116141	-0.013318	-0.0152045	-0.26131
0.0892734	0.0612539	-0.00722855	0.013945		0.285078	-0.103472	-0.0519203	0.0258302
0.0711829	0.0462012	-0.00433016	0.00916534		0.230481	-0.10566	-0.0361867	-0.00443608
0.0595651	0.0338852	-0.00680373	0.00572896		0.196119	-0.103706	-0.0272226	-0.0322411
0.0507138	0.0221162	-0.0127958	0.00245046		0.169517	-0.0979769	-0.0207894	-0.059565
0.0432392	0.0100728	-0.0216114	-0.00111467		0.145995	-0.0886105	-0.0152977	-0.0871503
0.0380503	-0.00146415	-0.0328324	-0.00482177		0.126036	-0.075934	-0.0115252	-0.11253
0.035349	-0.0123214	-0.046366	-0.00863868		0.109747	-0.06002	-0.00964469	-0.135157
0.0347598	-0.022424	-0.0614421	-0.0124872		0.0962875	-0.0418607	-0.00939945	-0.154959
0.0352817	-0.0315726	-0.0760072	-0.016159		0.0834169	-0.024101	-0.0101047	-0.171746
0.0358211	-0.0395336	-0.0888573	-0.0196051		0.070719	-0.00822426	-0.0113447	-0.18506
0.0620171	0.0427057	-0.00610629	0.0100936		0.1982	-0.0671442	-0.0376211	0.020155
0.0468128	0.0304386	-0.0030542	0.00611976		0.151569	-0.068407	-0.0241268	-0.00226358
0.0385453	0.0219275	-0.00440277	0.00370727		0.126911	-0.0671094	-0.017616	-0.0208636
0.0328175	0.0143116	-0.00828032	0.00158572		0.109696	-0.0634019	-0.013453	-0.0385452
0.0279806	0.00651825	-0.013985	-0.000721317		0.0944749	-0.0573408	-0.0098993	-0.0563959
0.0246228	-0.000947466	-0.0212462	-0.00312022		0.0815592	-0.0491377	-0.00745807	-0.0728196
0.0228747	-0.00797329	-0.0300039	-0.00559019		0.0710184	-0.0388396	-0.00624118	-0.0874616
0.0224935	-0.0145108	-0.0397598	-0.00808063		0.0623087	-0.0270885	-0.00608249	-0.100276
0.0228312	-0.020431	-0.0491851	-0.0104567		0.05398	-0.015596	-0.00653889	-0.111139
0.0231802	-0.0255827	-0.0575005	-0.0126867		0.045763	-0.00532201	-0.00734128	-0.119754
0.0399058	0.0276271	-0.00497173	0.00688535		0.127688	-0.0386527	-0.0257003	0.0150942
0.0275878	0.0179939	-0.00200958	0.00370018		0.0893175	-0.0392176	-0.0145524	-0.00067022
0.0220788	0.0125601	-0.00252192	0.00212353		0.0726949	-0.0384404	-0.0100905	-0.0119507
0.0187979	0.00819772	-0.00474299	0.000908304		0.0628341	-0.0363168	-0.00770593	-0.0220788
0.0160273	0.00373367	-0.00801062	-0.000413172		0.0541154	-0.0328449	-0.00567034	-0.0323037
0.0229397	0.0160181	-0.00382489	0.00432014		0.0735431	-0.0179974	-0.0161578	0.0106478
0.013508	0.0088669	-0.00119629	0.0019066		0.0437278	-0.0180924	-0.00746353	0.000343992
0.0101658	0.00578307	-0.00116117	0.000977742		0.033471	-0.0176992	-0.00464599	-0.00550248
0.00865516	0.00377449	-0.00218382	0.000418212		0.0289308	-0.0167214	-0.00354805	-0.0101658
0.0073795	0.0017191	-0.00368834	-0.000190237		0.0249164	-0.0151229	-0.0026108	-0.0148737
0.964029	-1.03792	-0.337819	0.304		2.23756	-0.812972	-0.251766	0.287411
0.943893	-1.24519	-0.45834	0.277951		2.15082	-0.815098	-0.217393	0.193846
0.950483	-1.4262	-0.611634	0.238443		2.06377	-0.7924	-0.18341	0.0847853
0.988056	-1.56392	-0.779229	0.186636		1.984	-0.753076	-0.149454	-0.0355984
1.05821	-1.65196	-0.954198	0.122962		1.91433	-0.700202	-0.115385	-0.165741
0.83151	-0.823183	-0.266434	0.247466		2.03485	-0.780426	-0.223744	0.231836
0.817145	-1.0138	-0.378659	0.221779		1.94677	-0.783315	-0.191061	0.132532
0.8325	-1.191	-0.529394	0.184684		1.86257	-0.760502	-0.160492	0.0157754
0.880059	-1.33874	-0.702292	0.136344		1.78743	-0.719037	-0.131258	-0.114653
0.960755	-1.45097	-0.891221	0.0768186		1.72329	-0.661566	-0.103067	-0.257336
0.699763	-0.595705	-0.191527	0.197722		1.82375	-0.736618	-0.195073	0.191254
0.689628	-0.762286	-0.28966	0.173321		1.73779	-0.7413	-0.164392	0.0897985
0.710001	-0.927648	-0.429686	0.139274		1.65804	-0.719873	-0.137151	-0.0309463
0.762417	-1.07807	-0.598188	0.0952481		1.58852	-0.678401	-0.112352	-0.167195
0.847452	-1.20842	-0.790134	0.0411178		1.53073	-0.619159	-0.0896206	-0.317528
0.575901	-0.372497	-0.120071	0.154919		1.61422	-0.68366	-0.168564	0.161981
0.567955	-0.510962	-0.200406	0.132469		1.5316	-0.690608	-0.13982	0.0611234
0.589334	-0.658624	-0.323598	0.101949		1.45617	-0.671612	-0.115473	-0.0603025
0.641224	-0.804848	-0.479515	0.062877		1.39162	-0.631872	-0.0944467	-0.198266
0.72407	-0.945645	-0.664359	0.0150711		1.33934	-0.573339	-0.0763372	-0.351255
0.805173	-1.04666	-0.823714	-0.0311535		1.29616	-0.508782	-0.0578631	-0.488152
0.877264	-1.10025	-0.945488	-0.0735044		1.26135	-0.441036	-0.0382953	-0.602041
0.931901	-1.10791	-1.02179	-0.1096		1.23159	-0.375229	-0.0168381	-0.688825
0.473913	-0.186982	-0.0657776	0.119349		1.42583	-0.625696	-0.149744	0.136772
0.465128	-0.299737	-0.128708	0.0990121		1.34341	-0.634294	-0.122131	0.0376219
0.482973	-0.428137	-0.232925	0.0721914		1.26877	-0.617878	-0.0995618	-0.0819693
0.528456	-0.564104	-0.371038	0.0383033		1.20535	-0.580837	-0.0809103	-0.217778
0.601954	-0.704607	-0.540275	-0.0028715		1.15444	-0.524815	-0.065754	-0.36822
0.67304	-0.813847	-0.69066	-0.0421204		1.11141	-0.461421	-0.0516694	-0.502347
0.734953	-0.883869	-0.811088	-0.0773961		1.07525	-0.393234	-0.038118	-0.613283
0.780052	-0.913434	-0.893071	-0.106711		1.04253	-0.325431	-0.0241467	-0.697036
0.393694	-0.0396306	-0.0286299	0.0910321		1.25832	-0.562715	-0.138455	0.115633
0.381115	-0.12915	-0.0746269	0.0729606		1.17307	-0.572336	-0.111186	0.0193427
0.391014	-0.236811	-0.157846	0.0499986		1.09583	-0.558641	-0.0893097	-0.0958591
0.424369	-0.356573	-0.273087	0.0215061		1.02984	-0.525254	-0.071669	-0.225623
0.481548	-0.486173	-0.418399	-0.0127567		0.976301	-0.473534	-0.0578292	-0.368316
0.537016	-0.59255	-0.551551	-0.0451453		0.930477	-0.413259	-0.0463963	-0.495537
0.585099	-0.668356	-0.663159	-0.0739607		0.891307	-0.346601	-0.0370607	-0.600973
0.619299	-0.71091	-0.745023	-0.0976292		0.855396	-0.278559	-0.0287857	-0.681097
0.332358	0.0565179	-0.00821169	0.0704694		1.10513	-0.494366	-0.130307	0.0987385
0.315086	-0.0140928	-0.0398285	0.0545944		1.01671	-0.504142	-0.103155	0.00763818
0.316066	-0.101881	-0.103284	0.0353157		0.937411	-0.493034	-0.0817579	-0.0995555
0.33601	-0.202513	-0.19483	0.0119147		0.869245	-0.463973	-0.0646872	-0.218812
0.375186	-0.314362	-0.313061	-0.0158781		0.812962	-0.41806	-0.0514073	-0.348621
0.413974	-0.409645	-0.424681	-0.0420885		0.764616	-0.36303	-0.0414453	-0.464599
0.448012	-0.482185	-0.52229	-0.0653888		0.723328	-0.300602	-0.034696	-0.561328
0.472057	-0.528925	-0.59861	-0.0845813		0.685857	-0.235373	-0.0301257	-0.63593
0.289906	0.101464	-0.00452291	0.0576616		0.966236	-0.420648	-0.1253	0.086089
0.26704	0.045435	-0.0243132	0.0439136		0.874324	-0.429711	-0.0980388	0.00250821
0.258129	-0.0233494	-0.069237	0.0281428		0.793514	-0.421056	-0.0769063	-0.0930584
0.26338	-0.101924	-0.136265	0.00952895		0.723576	-0.396994	-0.059965	-0.197347
0.28287	-0.189176	-0.224262	-0.0122357		0.664423	-0.358392	-0.0464884	-0.309133
0.303914	-0.265133	-0.31005	-0.03295		0.613832	-0.310733	-0.0368162	-0.409532
0.323694	-0.325355	-0.38848	-0.0516804		0.571311	-0.255238	-0.031024	-0.494347
0.338325	-0.367477	-0.453833	-0.0675675		0.533917	-0.19587	-0.0281667	-0.561533
0.251331	0.121066	-0.00579019	0.0476456		0.827157	-0.344995	-0.11816	0.0748961
0.224049	0.076943	-0.0160368	0.0358445		0.733574	-0.352899	-0.0911158	0.000403545
0.207388	0.0252238	-0.0451304	0.0232885		0.654216	-0.346462	-0.0707991	-0.0816432
0.200697	-0.0325209	-0.090399	0.00899955		0.585545	-0.327408	-0.0545052	-0.169156
0.203731	-0.0957019	-0.150841	-0.00738933		0.526235	-0.296385	-0.0412199	-0.261353
0.209925	-0.151782	-0.212266	-0.0232246		0.475795	-0.256888	-0.0318627	-0.344671
0.217822	-0.197974	-0.271522	-0.0379165		0.434115	-0.209693	-0.0266377	-0.416095
0.224768	-0.232797	-0.324471	-0.0508924		0.398642	-0.158064	-0.0247245	-0.474349
0.209768	0.127159	-0.00662571	0.0381505		0.681256	-0.268979	-0.106472	0.0638838
0.180196	0.0930206	-0.00948746	0.0280654		0.588809	-0.275473	-0.0802253	-0.000300047
0.159352	0.0559369	-0.026124	0.0183772		0.514976	-0.270969	-0.0616261	-0.0677241
0.145317	0.0158929	-0.0540305	0.00787853		0.45182	-0.25663	-0.0469364	-0.13787
0.137372	-0.0271166	-0.0922679	-0.00388327		0.396366	-0.232891	-0.0347542	-0.210543
0.133419	-0.0662823	-0.133438	-0.0154266		0.349438	-0.201732	-0.0262887	-0.276573
0.132995	-0.100091	-0.175898	-0.0264223		0.311218	-0.163595	-0.0218086	-0.333923
0.134436	-0.127734	-0.21683	-0.0365257		0.279605	-0.121042	-0.0206301	-0.381902
0.16776	0.121462	-0.00700731	0.0295422		0.536807	-0.196678	-0.0914899	0.0534364
0.138039	0.0952943	-0.00477263	0.0209387		0.448482	-0.201634	-0.0666806	0.000191277
0.116298	0.0700188	-0.0124783	0.0136838		0.383461	-0.198729	-0.0504968	-0.0524455
0.0991997	0.0440499	-0.0276589	0.00632453		0.329127	-0.188618	-0.0381133	-0.10567
0.085493	0.0167933	-0.04939	-0.00168392		0.280748	-0.171546	-0.0277203	-0.15993
0.0759088	-0.00890892	-0.0748543	-0.00965583		0.240015	-0.148452	-0.0205624	-0.209435
0.0706095	-0.032425	-0.103426	-0.0174388		0.207302	-0.119545	-0.0169158	-0.252899
0.0686704	-0.0534038	-0.133318	-0.0248558		0.180987	-0.0867235	-0.0162378	-0.290038
0.129397	0.106741	-0.00689941	0.0224085		0.407099	-0.134639	-0.0752247	0.0441714
0.101681	0.0863764	-0.00206464	0.0150462		0.326169	-0.13813	-0.0525913	0.00154642
0.0818806	0.0694431	-0.0046116	0.00965009		0.271989	-0.136407	-0.0391934	-0.0376451
0.0654918	0.0531263	-0.0120861	0.00459239		0.228271	-0.12973	-0.0294087	-0.0760607
0.0508244	0.0363703	-0.0235677	-0.000737295		0.188908	-0.118196	-0.0211289	-0.114697
0.0398203	0.0198979	-0.0385823	-0.00607226		0.155962	-0.102166	-0.0154352	-0.149996
0.0329108	0.00386975	-0.0570245	-0.0113532		0.129889	-0.0817221	-0.012568	-0.181166
0.0296265	-0.0115944	-0.0778012	-0.0165061		0.109502	-0.0581877	-0.0121167	-0.208147
0.0947814	0.0834657	-0.00631706	0.0167312		0.292371	-0.0828776	-0.0578352	0.0360822
0.0711525	0.066805	-0.00130324	0.0103779		0.222011	-0.0849827	-0.0380957	0.00371651
0.0560071	0.054833	-0.002346	0.00627812		0.180557	-0.0840342	-0.0278227	-0.0234103
0.0439387	0.0438542	-0.00698069	0.00270273		0.149102	-0.0800071	-0.0208963	-0.049151
0.0329202	0.0324827	-0.0142831	-0.000996651		0.120557	-0.072892	-0.0150216	-0.0749506
0.0245441	0.0211098	-0.0239613	-0.00460868		0.0968717	-0.0629208	-0.0109289	-0.0983677
0.0191643	0.0098222	-0.0359504	-0.0080864		0.0784788	-0.0501452	-0.00878053	-0.11886
0.0164945	-0.00127288	-0.0495228	-0.011396		0.0645849	-0.0354072	-0.00828958	-0.136411
0.066799	0.0646752	-0.00567698	0.0120076		0.199206	-0.0417427	-0.0437101	0.0289946
0.0472861	0.0514724	-0.000821555	0.00665395		0.139883	-0.0427858	-0.0270231	0.00534935
0.0360668	0.0434254	-0.000759142	0.00362297		0.109109	-0.0424778	-0.0193437	-0.0121576
0.0274928	0.0364904	-0.00317651	0.00122653		0.087464	-0.0406005	-0.0146116	-0.0279285
0.0194459	0.029151	-0.00720619	-0.00116842		0.067666	-0.0370717	-0.0105541	-0.0436142
0.0132066	0.0216066	-0.0126966	-0.00340481		0.0514719	-0.0319811	-0.00764223	-0.0576738
0.00905915	0.0139014	-0.0196142	-0.00544776		0.0392721	-0.0253485	-0.00598082	-0.069765
0.00685991	0.00614578	-0.027519	-0.00729765		0.0305628	-0.0176244	-0.00538584	-0.0799111
0.0454497	0.0503694	-0.00497916	0.00823781		0.127606	-0.0112347	-0.0328495	0.0229087
0.0300813	0.0403785	-0.000619577	0.00387426		0.0797842	-0.0115391	-0.0193734	0.00644494
0.0220598	0.0352203	0.000148968	0.00168463		0.0576451	-0.0117378	-0.0137565	-0.00388718
0.0161538	0.031035	-0.000673514	0.000163811		0.0433577	-0.0115098	-0.0105545	-0.0123933
0.0104016	0.0263752	-0.00233702	-0.00125259		0.0302354	-0.0107348	-0.00772618	-0.0206881
0.00580769	0.0213884	-0.00478839	-0.00246066		0.0197624	-0.00934706	-0.00557511	-0.0279142
0.00259536	0.0161074	-0.00801582	-0.00343731		0.0122686	-0.00733208	-0.00416884	-0.0338812
0.000722664	0.0106615	-0.0117899	-0.004211		0.00743614	-0.00483898	-0.00340548	-0.0386466
0.030944	0.0404643	-0.00432346	0.00557567		0.0789311	0.00813138	-0.0254631	0.0181959
0.0192977	0.033106	-0.000651768	0.00209874		0.0417889	0.00819852	-0.0149305	0.00704873
0.0136122	0.0297408	0.000462759	0.000501342		0.0259398	0.00760317	-0.0107314	0.00136302
0.00950962	0.0270758	0.000619628	-0.000454924		0.0164983	0.00670779	-0.00839291	-0.00260639
0.00534816	0.0238763	0.000418657	-0.00123446		0.00788245	0.00564834	-0.00623762	-0.00626396
0.00190464	0.0203254	-0.000144549	-0.0017787		0.00127164	0.00462401	-0.00447848	-0.00920664
-0.000648285	0.0164638	-0.00107097	-0.00207465		-0.00307197	0.00367908	-0.00316283	-0.0113449
-0.00229457	0.0124373	-0.002263	-0.00217049		-0.00537354	0.0028583	-0.00224068	-0.0127637
0.0233586	0.0349292	-0.00374634	0.00407742		0.0536797	0.0161676	-0.0216276	0.0149921
0.0148475	0.0295023	-0.000901501	0.00134924		0.0259235	0.0162232	-0.0136153	0.00717731
0.0105876	0.0268127	0.000213052	8.7078e-05		0.0139101	0.0153322	-0.0101483	0.00357905
0.00740975	0.0244626	0.000736267	-0.000618532		0.00678199	0.0138488	-0.00800544	0.00140995
0.00412541	0.0215526	0.00109525	-0.00110864		0.000467577	0.0119058	-0.00597873	-0.000375229
0.00133578	0.0183702	0.0012685	-0.00135984		-0.00417242	0.00980171	-0.00426141	-0.00159402
-0.000825561	0.0149793	0.00125124	-0.00136692		-0.00694675	0.00760279	-0.00289642	-0.00220588
-0.00232958	0.0115325	0.00108827	-0.00118867		-0.00807731	0.00543441	-0.00185207	-0.0023155
0.0201485	0.0320433	-0.00326995	0.00337708		0.0435768	0.0169517	-0.0200903	0.0129128
0.0141746	0.027941	-0.00126145	0.00126341		0.0237348	0.0167368	-0.0141144	0.00703684
0.0107093	0.0252073	-0.000339703	0.000166779		0.0138877	0.0155998	-0.0108976	0.00390522
0.00789449	0.0224629	0.000175698	-0.000485669		0.00748146	0.0138718	-0.0085373	0.00183802
0.00503349	0.0191906	0.000539911	-0.000908744		0.0020583	0.0116767	-0.00632032	0.000205277
0.00258975	0.015797	0.000738675	-0.0011044		-0.00182306	0.00937312	-0.00445591	-0.000880684
0.000666265	0.0123725	0.000768819	-0.00107308		-0.00403843	0.00704076	-0.00299061	-0.0013949
-0.000724369	0.00906102	0.000671575	-0.000877328		-0.00485595	0.00480702	-0.00188533	-0.00145584
1.00453	-0.977004	-0.267613	0.404494		2.51839	-1.02689	-0.260732	0.419282
0.971548	-1.17895	-0.374096	0.382179		2.4277	-1.0419	-0.22495	0.326926
0.962942	-1.35815	-0.512767	0.34593		2.33539	-1.03029	-0.189333	0.219298
0.982349	-1.49786	-0.665586	0.297342		2.249	-1.00015	-0.153192	0.101502
1.03113	-1.59176	-0.825792	0.237013		2.17134	-0.954519	-0.116269	-0.0245483
0.8841	-0.77382	-0.2052	0.340652		2.34799	-0.996086	-0.237346	0.357191
0.853681	-0.961249	-0.304464	0.31754		2.24937	-1.01162	-0.20186	0.256554
0.850352	-1.13672	-0.441173	0.282967		2.15306	-0.99948	-0.168466	0.139408
0.875974	-1.2842	-0.599034	0.237393		2.06412	-0.966698	-0.135998	0.0104097
0.931244	-1.39765	-0.771937	0.180988		1.98446	-0.915923	-0.104017	-0.128692
0.761029	-0.555051	-0.140975	0.2795		2.15384	-0.945111	-0.212908	0.304033
0.732717	-0.72106	-0.227787	0.256537		2.05126	-0.96184	-0.178074	0.198517
0.732025	-0.885458	-0.355069	0.22431		1.95327	-0.950342	-0.146877	0.0752417
0.760045	-1.03422	-0.5091	0.182648		1.86387	-0.91683	-0.117902	-0.0611403
0.817184	-1.16209	-0.684736	0.131488		1.78459	-0.863636	-0.0906193	-0.208884
0.64276	-0.337045	-0.0807219	0.223046		1.94778	-0.878082	-0.190149	0.258674
0.615453	-0.477673	-0.151685	0.20095		1.84313	-0.896174	-0.156003	0.150959
0.614428	-0.625641	-0.263931	0.171554		1.74419	-0.886107	-0.126685	0.0245904
0.640715	-0.769673	-0.406719	0.134418		1.65487	-0.853392	-0.100691	-0.11552
0.6947	-0.90554	-0.576021	0.0893741		1.57665	-0.800096	-0.0774589	-0.267531
0.752121	-1.00432	-0.724702	0.044349		1.5113	-0.736095	-0.0538936	-0.405623
0.807585	-1.05959	-0.842286	0.00110351		1.45919	-0.663584	-0.0293075	-0.524055
0.853538	-1.07357	-0.921544	-0.0382058		1.41731	-0.588176	-0.00294727	-0.619584
0.543917	-0.151941	-0.0358141	0.17523		1.75306	-0.803097	-0.174429	0.218883
0.515256	-0.269001	-0.091134	0.154277		1.6441	-0.821749	-0.140392	0.110233
0.510271	-0.399099	-0.186383	0.127839		1.54185	-0.813114	-0.112059	-0.016889
0.530077	-0.5333	-0.313378	0.0952721		1.45012	-0.781967	-0.0878735	-0.157391
0.575089	-0.668255	-0.46905	0.0563336		1.37033	-0.730098	-0.0672508	-0.309365
0.622852	-0.773998	-0.610543	0.0180423		1.3029	-0.666328	-0.0481207	-0.446746
0.668374	-0.84387	-0.728333	-0.0180421		1.24792	-0.592617	-0.0300233	-0.563744
0.704781	-0.877665	-0.8146	-0.0501818		1.20214	-0.514615	-0.0119869	-0.657229
0.464395	-0.000302302	-0.00622906	0.136093		1.5695	-0.720165	-0.165577	0.184696
0.432089	-0.095671	-0.0461807	0.116553		1.45412	-0.738571	-0.131087	0.0764381
0.419639	-0.206525	-0.122575	0.0931928		1.34635	-0.731367	-0.102883	-0.0490304
0.428362	-0.325878	-0.229355	0.0652287		1.24985	-0.70256	-0.0793685	-0.186531
0.458753	-0.451108	-0.36425	0.0323666		1.16599	-0.653649	-0.0599462	-0.334121
0.492234	-0.554564	-0.491298	0.000405214		1.0947	-0.591915	-0.0437007	-0.467366
0.524677	-0.6301	-0.602508	-0.0293668		1.03597	-0.518976	-0.0304287	-0.580836
0.550173	-0.676115	-0.690212	-0.0556136		0.986345	-0.440315	-0.0190141	-0.671779
0.401247	0.102269	0.00865695	0.106768		1.39186	-0.629574	-0.158785	0.157075
0.364979	0.0250272	-0.0181008	0.0887713		1.27106	-0.646808	-0.123916	0.0522933
0.344822	-0.0670981	-0.0766055	0.0684117		1.15982	-0.64096	-0.0959317	-0.0672339
0.341954	-0.168876	-0.16228	0.0447606		1.06043	-0.615261	-0.0729291	-0.19676
0.35682	-0.278346	-0.273408	0.0174696		0.973744	-0.570924	-0.0541939	-0.334506
0.375561	-0.372255	-0.381765	-0.00892067		0.899986	-0.513597	-0.0397925	-0.458941
0.395097	-0.445434	-0.481078	-0.0334011		0.839204	-0.444535	-0.0297395	-0.565279
0.410593	-0.495788	-0.564404	-0.0549789		0.787932	-0.368821	-0.0228712	-0.65128
0.354473	0.155773	0.00884391	0.0872544		1.22016	-0.531324	-0.154053	0.13602
0.313928	0.0930932	-0.00689429	0.0709315		1.09493	-0.546461	-0.118876	0.0377984
0.285821	0.0191826	-0.0484764	0.0534958		0.98227	-0.541891	-0.0912055	-0.0714992
0.270854	-0.0622964	-0.112155	0.0338678		0.881866	-0.520072	-0.0685554	-0.18808
0.26929	-0.14997	-0.196526	0.0116426		0.793596	-0.481925	-0.049994	-0.310521
0.272831	-0.227071	-0.281944	-0.00993534		0.718753	-0.431374	-0.036396	-0.421471
0.279634	-0.289872	-0.364041	-0.0301449		0.657624	-0.369292	-0.0279557	-0.517074
0.286042	-0.336683	-0.437176	-0.0482778		0.6069	-0.300132	-0.023558	-0.595732
0.310747	0.182781	0.00485938	0.071625		1.0466	-0.430872	-0.146552	0.117712
0.267226	0.132344	-0.0018922	0.0569183		0.919463	-0.443538	-0.111539	0.0282658
0.233416	0.0751452	-0.0288633	0.0422431		0.809065	-0.440169	-0.0848855	-0.0681189
0.209098	0.0131913	-0.0727778	0.0263175		0.711243	-0.422471	-0.0632331	-0.169071
0.194193	-0.0527661	-0.132407	0.00866068		0.624436	-0.391081	-0.0453211	-0.2737
0.18535	-0.112192	-0.19569	-0.00859539		0.551197	-0.348452	-0.0325624	-0.368812
0.181825	-0.162747	-0.259947	-0.0249769		0.492091	-0.295128	-0.0252709	-0.451474
0.181052	-0.203337	-0.320892	-0.0400118		0.444116	-0.234843	-0.0224265	-0.520683
0.263968	0.193623	0.00152105	0.057168		0.867634	-0.330717	-0.134072	0.1004
0.219516	0.153678	0.00178781	0.0439332		0.741808	-0.340791	-0.0998748	0.0215504
0.183385	0.111237	-0.0134996	0.0318155		0.638087	-0.338545	-0.0752243	-0.0599723
0.153957	0.0664323	-0.0413088	0.0192575		0.547225	-0.324965	-0.0555827	-0.14366
0.130625	0.0193143	-0.0805026	0.00567523		0.465757	-0.300421	-0.0392482	-0.229323
0.113712	-0.0244976	-0.12477	-0.00762675		0.397405	-0.266298	-0.0278574	-0.307304
0.103291	-0.0637543	-0.172707	-0.0203586		0.342999	-0.222903	-0.0217736	-0.375458
0.0976977	-0.0978249	-0.22121	-0.0322409		0.299977	-0.173226	-0.0200951	-0.433247
0.217008	0.190249	-0.00111402	0.0443916		0.692945	-0.23586	-0.118176	0.0846802
0.173703	0.1589	0.00403889	0.0324901		0.571919	-0.243381	-0.0855335	0.0175799
0.138346	0.128738	-0.00268538	0.0226396		0.478487	-0.242154	-0.0636332	-0.0482006
0.107725	0.0980449	-0.0183425	0.0129983		0.398031	-0.232525	-0.0467052	-0.114169
0.0806344	0.0661768	-0.0418284	0.00287527		0.325068	-0.214624	-0.0325862	-0.180892
0.0597688	0.0352671	-0.0707265	-0.00697683		0.264275	-0.189136	-0.0228728	-0.24156
0.0457271	0.00578997	-0.1045	-0.0163908		0.216692	-0.156213	-0.0179199	-0.294661
0.0375466	-0.0219342	-0.141014	-0.0252353		0.180274	-0.118112	-0.0169614	-0.33999
0.174476	0.17579	-0.0029542	0.034112		0.538091	-0.154331	-0.101377	0.0715052
0.134451	0.150911	0.00468938	0.0234138		0.425782	-0.159602	-0.0711627	0.0162385
0.1025	0.129707	0.00309759	0.0154009		0.344963	-0.159247	-0.0523788	-0.0346364
0.0740857	0.109022	-0.00483251	0.00803873		0.276862	-0.153131	-0.0383689	-0.084326
0.0475066	0.0876708	-0.0180145	0.00056443		0.214436	-0.141202	-0.0266369	-0.134033
0.0264884	0.065903	-0.0360425	-0.00656124		0.162883	-0.123749	-0.0185593	-0.178988
0.0118591	0.0437741	-0.0588263	-0.0132359		0.123357	-0.100835	-0.0144419	-0.218131
0.00311812	0.0214657	-0.0849335	-0.0194289		0.0943096	-0.0740461	-0.0136634	-0.251459
0.13648	0.150811	-0.00402203	0.0262882		0.403262	-0.0861207	-0.0838494	0.0608405
0.101796	0.130333	0.00378541	0.0166687		0.303474	-0.0894467	-0.0569132	0.0174277
0.0757636	0.114837	0.00399752	0.0100705		0.237437	-0.0898219	-0.0415777	-0.0194461
0.0528079	0.10014	-0.000502955	0.00436173		0.183485	-0.0867814	-0.0306549	-0.0543536
0.0308394	0.0846728	-0.00863499	-0.00125717		0.133494	-0.0801511	-0.0214494	-0.0890098
0.0133185	0.0683585	-0.0201827	-0.00636703		0.0927468	-0.0701109	-0.0149473	-0.119896
0.0010143	0.0511796	-0.035098	-0.0108747		0.0624198	-0.056701	-0.011368	-0.146231
-0.00634241	0.0333458	-0.0523906	-0.0148047		0.0414325	-0.0409003	-0.010243	-0.168084
0.105965	0.130913	-0.00494117	0.0197889		0.293678	-0.0309423	-0.070399	0.0517234
0.0767116	0.114459	0.00260293	0.0112624		0.207108	-0.0327468	-0.0469603	0.0184288
0.0558445	0.103305	0.00411554	0.00585225		0.153759	-0.033784	-0.0344546	-0.00722958
0.0375076	0.0928684	0.00227901	0.00149413		0.111528	-0.0333832	-0.0258101	-0.0304304
0.0195047	0.0814303	-0.00190077	-0.00258609		0.0721269	-0.0312929	-0.0183746	-0.0531158
0.00496714	0.0688691	-0.00834904	-0.00603585		0.0405831	-0.0274808	-0.0128779	-0.0728258
-0.00540919	0.0551578	-0.0170492	-0.00877679		0.0180142	-0.0219397	-0.00948239	-0.0890137
-0.0117154	0.0405695	-0.0273621	-0.0108847		0.00364826	-0.0151305	-0.00785818	-0.10182
0.0829314	0.116097	-0.00571162	0.014614		0.20934	0.0112042	-0.0610259	0.0441539
0.0591964	0.103289	0.00114195	0.00719492		0.136686	0.0104979	-0.0413039	0.0192416
0.0427428	0.0951125	0.00345165	0.00274608		0.0939294	0.00886627	-0.0310096	0.0020131
0.0281847	0.0872085	0.00351338	-0.000564061		0.0609896	0.00706344	-0.0238344	-0.0125563
0.0135026	0.0779433	0.0021881	-0.00342233		0.0303358	0.00537232	-0.0174126	-0.026351
0.00143439	0.0674347	-0.00054168	-0.0055677		0.00639155	0.00414158	-0.0123511	-0.0377764
-0.00741136	0.0557087	-0.00467986	-0.00694217		-0.00986027	0.0034487	-0.00878502	-0.0464783
-0.0130008	0.0431368	-0.00984816	-0.00766897		-0.019043	0.00326322	-0.00650885	-0.0526679
0.0670923	0.105417	-0.00632788	0.0110067		0.151453	0.0387521	-0.0554917	0.0385285
0.0483339	0.0953992	-0.000399334	0.0046113		0.091897	0.03855	-0.039111	0.0198733
0.035291	0.088769	0.00226949	0.000871436		0.0572418	0.0363089	-0.0302137	0.008163
0.0235519	0.0818729	0.0034854	-0.00171755		0.0309814	0.0328187	-0.0236905	-0.000921973
0.0114621	0.0733407	0.00392596	-0.00371991		0.00692568	0.0283753	-0.0176253	-0.00900143
0.00133742	0.0636498	0.00352679	-0.00497031		-0.0113002	0.0236405	-0.012589	-0.0151156
-0.00630758	0.0529063	0.00227358	-0.005432		-0.0228908	0.0187615	-0.00870829	-0.0190513
-0.0113772	0.0415563	0.000377809	-0.00526498		-0.0284473	0.013998	-0.00585832	-0.0210827
0.0583437	0.0985315	-0.00678795	0.00905573		0.120457	0.0511294	-0.0537092	0.0349917
0.0437893	0.090269	-0.00194854	0.00356449		0.0726294	0.050775	-0.0400775	0.0203265
0.0330631	0.083731	0.000665322	0.000271928		0.0434386	0.0478796	-0.0316913	0.0111767
0.0231392	0.0763919	0.00229922	-0.00193156		0.0211788	0.0432472	-0.0249994	0.00440301
0.0128829	0.0673046	0.00342025	-0.00346207		0.00146015	0.0371796	-0.0186704	-0.00117177
0.00417138	0.0573665	0.00396127	-0.0042465		-0.0130297	0.0306089	-0.0133076	-0.00497782
-0.00257807	0.0467773	0.00390738	-0.00426863		-0.0216933	0.023742	-0.00904496	-0.00688853
-0.00727482	0.0360137	0.00339844	-0.00371198		-0.0252239	0.0169706	-0.00578366	-0.00723085
0.0538149	0.0934888	-0.00714888	0.00825287		0.106665	0.0533368	-0.054114	0.0329498
0.0426579	0.0860938	-0.0033988	0.00354074		0.068928	0.0523362	-0.0425548	0.0206733
0.0334431	0.0787175	-0.00106083	0.000520819		0.0433687	0.0487153	-0.034031	0.0121952
0.024653	0.0701473	0.00054867	-0.00151665		0.0233632	0.043319	-0.0266604	0.00573979
0.0157186	0.0599286	0.00168604	-0.00283783		0.00642766	0.0364641	-0.0197371	0.00064104
0.00808729	0.0493311	0.00230674	-0.00344884		-0.00569305	0.0292704	-0.013915	-0.00275021
0.00208062	0.038637	0.00240087	-0.00335102		-0.0126112	0.021987	-0.00933909	-0.00435599
-0.00226207	0.0282958	0.0020972	-0.00273972		-0.0151642	0.0150114	-0.00588753	-0.00454632
0.997866	-0.86658	-0.171371	0.520123		2.74238	-1.23759	-0.259975	0.569744
0.949535	-1.05284	-0.256609	0.503126		2.65032	-1.267	-0.224216	0.483214
0.923506	-1.222	-0.372505	0.471583		2.55645	-1.26877	-0.188271	0.381564
0.92243	-1.35868	-0.502429	0.427711		2.46758	-1.25039	-0.151045	0.270684
0.947302	-1.45709	-0.640145	0.37234		2.38627	-1.21465	-0.112128	0.152783
0.895906	-0.682407	-0.120279	0.451286		2.61582	-1.21165	-0.242281	0.505367
0.846021	-0.857002	-0.199737	0.432236		2.50856	-1.24149	-0.20531	0.40838
0.820335	-1.02236	-0.314267	0.401517		2.40265	-1.24249	-0.170226	0.295873
0.819887	-1.16345	-0.448467	0.36009		2.30262	-1.22123	-0.135412	0.173264
0.845067	-1.27464	-0.596565	0.308317		2.21013	-1.18018	-0.100264	0.0425863
0.787753	-0.480117	-0.0699903	0.378538		2.44703	-1.15378	-0.22307	0.440748
0.737166	-0.637063	-0.139299	0.358328		2.32883	-1.18428	-0.185224	0.336348
0.71064	-0.792462	-0.246052	0.329179		2.21398	-1.1854	-0.15101	0.216011
0.708728	-0.932802	-0.376885	0.291266		2.10618	-1.16308	-0.118544	0.0851247
0.731639	-1.05302	-0.526789	0.244654		2.00679	-1.11956	-0.0871196	-0.0542915
0.680911	-0.274796	-0.0245888	0.306541		2.25014	-1.07099	-0.204893	0.37818
0.62972	-0.410507	-0.0808589	0.285891		2.12346	-1.10195	-0.166284	0.268819
0.6008	-0.551468	-0.175043	0.258817		2.00139	-1.10368	-0.132739	0.143315
0.595005	-0.686371	-0.296262	0.225045		1.88776	-1.08164	-0.102281	0.00727683
0.612655	-0.810978	-0.440435	0.184474		1.78402	-1.03785	-0.0741679	-0.137192
0.64001	-0.903694	-0.570384	0.141969		1.69729	-0.978509	-0.0454365	-0.271383
0.674018	-0.95972	-0.677847	0.09861		1.62917	-0.904975	-0.0154284	-0.391137
0.708284	-0.981865	-0.756563	0.0562516		1.57696	-0.823182	0.0164961	-0.494157
0.590135	-0.0961003	0.00789624	0.244465		2.05292	-0.977068	-0.192759	0.322164
0.536945	-0.211696	-0.0353553	0.223753		1.91666	-1.00742	-0.153065	0.209138
0.503351	-0.337037	-0.115361	0.198778		1.78639	-1.0095	-0.119573	0.0804102
0.490609	-0.462778	-0.22346	0.168913		1.66603	-0.988115	-0.0902404	-0.0582917
0.499192	-0.585411	-0.356407	0.133922		1.55703	-0.945058	-0.0643035	-0.20482
0.51662	-0.682856	-0.481084	0.0979936		1.46537	-0.885437	-0.0400202	-0.339858
0.540119	-0.750204	-0.590132	0.0620584		1.39238	-0.810385	-0.0170033	-0.459113
0.563875	-0.788303	-0.676774	0.0275147		1.33494	-0.725812	0.00567317	-0.560451
0.515335	0.0553412	0.0274938	0.192384		1.85532	-0.872053	-0.1865	0.27278
0.458818	-0.0413107	-0.00281747	0.171984		1.70849	-0.90075	-0.145424	0.157463
0.418372	-0.149899	-0.0671126	0.149133		1.56922	-0.90291	-0.1114	0.0275477
0.395746	-0.262799	-0.158682	0.122936		1.44135	-0.882572	-0.0823468	-0.111241
[truncated: 69,269 more rows]

## Sheet: Figure S4
	ION dataset			NIH dataset
[truncated: 59 more rows]

## Sheet: Figure S5
maxFD_noRegression	maxFD_22Regression	meanFD_noRegression	meanFD_22Regression
[truncated: 345 more rows]

[truncated: 13 more sheets: Figure S6, Figure S7&8, Figure S9, Figure S10, Figure S11, Figure S12, Figure S13, Figure S14, Figure 15, Figure 16, Figure17, Figure 19, Figure 21]
